# Supplementary material for: 5-(4-Meth­ylphenyl)-1,3,4-thia­diazol-2-amine
Source: Acta Crystallogr Sect E Struct Rep Online. 2009 Apr 8;65(Pt 5):o976. doi: 10.1107/S1600536809012434 (PMC2977673; doi:10.1107/S1600536809012434)
Supplement: Supplementary file 2 [file e-65-0o976-Isup2.hkl]

# 
# h,k,l, Fc-squared, Fo-squared, sigma(Fo-squared) and status flag 
# 
data_I
_shelx_title ' W in P2(1)/c' 
_shelx_refln_list_code          4 
_shelx_F_calc_maximum      133.46 
_exptl_crystal_F_000       400.00 
_reflns_d_resolution_high  0.8117 
 
loop_ 
 _symmetry_equiv_pos_as_xyz 
 'x, y, z' 
 '-x, y+1/2, -z+1/2' 
 '-x, -y, -z' 
 'x, -y-1/2, z-1/2' 
 
_cell_length_a    12.2840 
_cell_length_b     7.3730 
_cell_length_c    11.2630 
_cell_angle_alpha  90.000 
_cell_angle_beta  109.090 
_cell_angle_gamma  90.000 
 
_shelx_F_squared_multiplier     1.000 
 
loop_ 
 _refln_index_h 
 _refln_index_k 
 _refln_index_l 
 _refln_F_squared_calc 
 _refln_F_squared_meas 
 _refln_F_squared_sigma 
 _refln_observed_status 
   1   0   0     4975.35     3888.67     52.11 o 
   2   0   0     2591.96     2249.23     56.06 o 
   3   0   0       14.59       11.85      1.81 o 
   4   0   0     1224.44     1296.68     14.76 o 
   5   0   0       44.98       85.32      4.40 o 
   6   0   0      146.38      105.26      5.50 o 
   7   0   0       48.75       42.01      4.47 o 
   8   0   0       34.36       28.16      4.47 o 
   9   0   0      211.06      187.79     10.55 o 
  10   0   0      269.67      249.81     12.62 o 
  11   0   0        0.14       -3.11      4.21 o 
  12   0   0       54.84       66.22      8.54 o 
  13   0   0       57.17       40.91      8.48 o 
  14   0   0        6.91        7.25      5.76 o 
   1   1   0      121.67      113.93      3.11 o 
   2   1   0    10547.07     8928.16    126.17 o 
   3   1   0     9721.37     8582.16    143.51 o 
   4   1   0        1.35        1.75      1.75 o 
   5   1   0        3.33        3.69      1.68 o 
   6   1   0       41.15       41.36      3.82 o 
   7   1   0      179.55      168.95      8.03 o 
   8   1   0      207.07      224.17     10.10 o 
   9   1   0       49.17       51.85      5.96 o 
  10   1   0       43.71       47.38      5.89 o 
  11   1   0       32.72       32.50      6.21 o 
  12   1   0        4.15        4.73      3.63 o 
  13   1   0        1.46        0.65      4.34 o 
  14   1   0        0.08       -4.66      4.66 o 
   0   2   0        0.03        1.88      1.23 o 
   1   2   0      150.68      169.73      4.92 o 
   2   2   0      274.86      315.70      7.06 o 
   3   2   0      410.29      419.86      8.87 o 
   4   2   0       99.94      109.46      5.18 o 
   5   2   0       98.94       80.79      5.18 o 
   6   2   0     1353.88     1436.95     21.62 o 
   7   2   0      666.25      604.80     15.60 o 
   8   2   0       20.04       17.80      3.43 o 
   9   2   0       50.98       61.63      6.34 o 
  10   2   0        3.86       12.62      3.24 o 
  11   2   0        0.20        3.82      3.82 o 
  12   2   0        0.20       -1.81      4.34 o 
  13   2   0        0.11       -4.92      4.92 o 
   1   3   0      599.12      661.77     11.72 o 
   2   3   0     1401.49     1536.90     18.32 o 
   3   3   0      146.88      157.04      6.41 o 
   4   3   0     2398.82     2572.05     26.48 o 
   5   3   0      583.68      614.26     14.18 o 
   6   3   0       22.04       18.77      3.82 o 
   7   3   0      146.47      122.61      7.96 o 
   8   3   0      393.26      383.93     14.57 o 
   9   3   0      191.45      177.11     10.36 o 
  10   3   0        3.40       -2.59      4.47 o 
  11   3   0       58.90       60.91      7.31 o 
  12   3   0        0.53        2.59      3.43 o 
  13   3   0       16.06       22.07      5.83 o 
   0   4   0      681.07      811.95     15.08 o 
   1   4   0       19.70       23.63      3.69 o 
   2   4   0       56.20       69.59      4.86 o 
   3   4   0      219.54      211.29      8.35 o 
   4   4   0        2.88        0.00      2.20 o 
   5   4   0       14.21       16.51      3.17 o 
   6   4   0       55.43       55.86      5.76 o 
   7   4   0      357.49      375.65     14.37 o 
   8   4   0       17.95       12.17      5.18 o 
   9   4   0        0.18        2.59      3.75 o 
  10   4   0        0.10        4.60      3.24 o 
  11   4   0       19.97       13.79      5.70 o 
  12   4   0        1.22       -4.14      4.79 o 
   1   5   0       25.56       22.40      3.56 o 
   2   5   0      327.53      329.56     11.33 o 
   3   5   0        5.97        8.87      3.75 o 
   4   5   0       18.86       16.83      3.50 o 
   5   5   0       45.66       46.15      5.76 o 
   6   5   0        0.76        3.63      2.01 o 
   7   5   0       30.45       32.30      4.79 o 
   8   5   0       17.28        8.48      4.98 o 
   9   5   0        2.15        0.58      3.82 o 
  10   5   0       18.39        9.52      5.70 o 
  11   5   0       33.86       28.94      7.57 o 
   0   6   0      441.70      519.10     16.12 o 
   1   6   0       59.03       75.80      6.93 o 
   2   6   0        1.63        3.04      3.56 o 
   3   6   0       25.74       35.28      4.98 o 
   4   6   0       64.78       62.40      6.21 o 
   5   6   0        2.38        4.01      3.56 o 
   6   6   0       46.00       53.02      6.93 o 
   7   6   0       10.61       15.28      3.82 o 
   8   6   0       18.74       25.57      5.37 o 
   9   6   0       44.42       58.26      8.03 o 
  10   6   0       34.92       55.09      7.12 o 
   1   7   0       51.43        0.00      4.21 o 
   2   7   0       11.43        1.62      3.56 o 
   3   7   0       32.22       -1.10      4.53 o 
   4   7   0        0.19        4.53      4.01 o 
   5   7   0        4.11        8.87      4.21 o 
   6   7   0        0.04        3.69      4.01 o 
   7   7   0       17.49       27.51      6.21 o 
   8   7   0       11.96       11.13      5.83 o 
   9   7   0        1.17        8.93      4.47 o 
   0   8   0        0.13        1.23      4.40 o 
   1   8   0        6.74        6.86      2.98 o 
   2   8   0        0.97       -0.65      3.75 o 
   3   8   0        3.44       12.30      4.53 o 
   4   8   0       11.04        8.03      5.89 o 
   5   8   0        5.43        4.86      4.53 o 
   6   8   0        8.76       15.15      5.44 o 
   1   9   0        6.73       -2.98      5.50 o 
 -14   1   1        3.35        5.63      4.98 o 
 -13   1   1       19.04       20.33      6.08 o 
 -12   1   1       50.42       54.51      7.38 o 
 -11   1   1       55.35       64.15      7.25 o 
 -10   1   1       53.99       56.32      6.28 o 
  -9   1   1       94.97       86.35      6.99 o 
  -8   1   1       14.82        7.51      2.98 o 
  -7   1   1      109.50      115.94      6.67 o 
  -6   1   1      652.78      570.11     12.62 o 
  -5   1   1     2047.38     2092.25     21.17 o 
  -4   1   1      632.77      670.77     10.75 o 
  -3   1   1     9312.57     7993.09    135.68 o 
  -2   1   1      333.60      362.96      6.21 o 
  -1   1   1        0.24       -0.19      1.17 o 
   0   1   1     2202.70     1872.12   1160.22 o 
   1   1   1      679.24      672.71      8.03 o 
   2   1   1     3952.39     3719.91     89.40 o 
   3   1   1     3066.43     3044.28     22.01 o 
   4   1   1     2314.69     2190.71     20.97 o 
   5   1   1       25.46       22.20      2.98 o 
   6   1   1      373.94      389.44     11.39 o 
   7   1   1      358.90      302.50     10.88 o 
   8   1   1       11.24       16.25      4.14 o 
   9   1   1       35.09       47.84      5.63 o 
  10   1   1      148.17      142.54     10.03 o 
  11   1   1       19.17       18.71      4.79 o 
  12   1   1       29.39       43.05      6.47 o 
  13   1   1        2.71        0.00      5.05 o 
 -14   2   1       14.93       23.95      5.18 o 
 -13   2   1       41.31       55.02      7.70 o 
 -12   2   1        8.65       12.36      4.66 o 
 -11   2   1       41.45       47.90      6.86 o 
 -10   2   1       21.52       11.72      5.18 o 
  -9   2   1       16.22       19.48      4.27 o 
  -8   2   1      110.65      126.75      7.51 o 
  -7   2   1      511.25      475.47     13.46 o 
  -6   2   1     1055.53     1121.44     18.51 o 
  -5   2   1     1045.51     1015.28     15.99 o 
  -4   2   1      528.65      542.92     10.75 o 
  -3   2   1     1056.50     1037.94     13.53 o 
  -2   2   1       25.27       22.14      2.27 o 
  -1   2   1      392.55      426.59      7.77 o 
   0   2   1       15.15       11.34      8.71 o 
   1   2   1     3985.52     4139.44     24.66 o 
   2   2   1     2303.20     2404.78     20.13 o 
   3   2   1      709.21      757.38     12.36 o 
   4   2   1     2005.28     2160.61     22.59 o 
   5   2   1     1478.90     1587.59     21.36 o 
   6   2   1      281.42      252.98      9.97 o 
   7   2   1       11.38       12.69      2.98 o 
   8   2   1      472.06      478.70     15.86 o 
   9   2   1       73.59       70.24      7.12 o 
  10   2   1        2.03       -2.52      4.14 o 
  11   2   1        5.11        9.71      3.63 o 
  12   2   1       26.17       35.60      5.89 o 
  13   2   1        5.24        3.56      5.11 o 
 -13   3   1       15.97       24.15      5.83 o 
 -12   3   1        7.72        7.51      5.31 o 
 -11   3   1        7.79        5.63      4.47 o 
 -10   3   1       27.34       26.73      5.63 o 
  -9   3   1       57.51       47.00      6.47 o 
  -8   3   1       23.75       25.83      5.11 o 
  -7   3   1        2.41        6.08      2.59 o 
  -6   3   1       29.22       26.54      4.14 o 
  -5   3   1        9.47        6.28      2.78 o 
  -4   3   1       68.96       76.06      4.98 o 
  -3   3   1       36.35       50.75      3.95 o 
  -2   3   1        5.20        6.93      1.94 o 
  -1   3   1       12.56       23.82      2.46 o 
   0   3   1       10.59        3.51      3.50 o 
   2   3   1      142.65      206.18      7.19 o 
   3   3   1       74.27      107.26      5.63 o 
   4   3   1      358.42      396.82     11.00 o 
   5   3   1       31.88       38.65      3.95 o 
   6   3   1      139.28      123.84      7.57 o 
   7   3   1       78.50       73.47      6.67 o 
   8   3   1       34.21       39.88      4.92 o 
   9   3   1        4.00        3.95      3.69 o 
  10   3   1        5.58        2.72      4.40 o 
  11   3   1       41.69       54.44      6.93 o 
  12   3   1        3.89        2.01      5.05 o 
  13   3   1        0.19       -2.98      4.21 o 
 -13   4   1        1.94       -0.71      4.73 o 
 -12   4   1        0.08        0.00      4.66 o 
 -11   4   1       64.61       76.26      8.93 o 
 -10   4   1      124.98      130.70      9.97 o 
  -9   4   1        0.03       -1.04      4.01 o 
  -8   4   1      131.02      140.21      9.13 o 
  -7   4   1      312.46      318.42     13.27 o 
  -6   4   1       15.94       10.49      3.50 o 
  -5   4   1      182.38      174.84      8.67 o 
  -4   4   1      107.81      100.66      6.21 o 
  -3   4   1       27.91       39.10      4.08 o 
  -2   4   1      339.58      392.61     11.07 o 
   0   4   1        3.36        1.25      3.75 o 
   1   4   1      480.50      525.51     12.56 o 
   2   4   1      310.20      332.21     10.29 o 
   3   4   1      871.17      877.20     17.09 o 
   4   4   1        4.30        6.34      2.33 o 
   5   4   1      266.51      283.86     11.26 o 
   6   4   1       64.73       69.52      6.47 o 
   7   4   1       25.00       18.19      5.31 o 
   8   4   1       20.75       21.49      4.98 o 
   9   4   1       21.36       12.36      4.92 o 
  10   4   1       10.20        4.73      5.50 o 
  11   4   1       25.89       28.74      6.28 o 
  12   4   1       21.62       27.96      6.47 o 
 -12   5   1       31.37       31.46      6.99 o 
 -11   5   1        6.56        4.01      5.70 o 
 -10   5   1        3.06        1.23      4.60 o 
  -9   5   1        2.45        1.10      4.21 o 
  -8   5   1       50.31       52.43      6.60 o 
  -7   5   1        3.68        3.37      3.56 o 
  -6   5   1       16.90       21.69      4.47 o 
  -5   5   1       90.99      105.06      7.44 o 
  -4   5   1       60.48       58.78      5.70 o 
  -3   5   1      493.31      516.64     14.69 o 
  -1   5   1      184.74      202.36      8.93 o 
   0   5   1      735.67      815.98     12.36 o 
   2   5   1        2.58        4.73      3.24 o 
   3   5   1      233.65      279.13     10.88 o 
   4   5   1      429.60      450.22     14.76 o 
   5   5   1       86.01       77.16      6.86 o 
   6   5   1       63.84       58.97      6.60 o 
   7   5   1       26.64       29.45      4.92 o 
   8   5   1       28.57       30.36      5.11 o 
   9   5   1       36.56       31.85      6.86 o 
  10   5   1       62.29       67.45      8.03 o 
  11   5   1        6.53        4.27      6.28 o 
 -11   6   1        0.09        4.47      3.63 o 
 -10   6   1       29.61       40.72      7.12 o 
  -9   6   1       31.19       28.81      6.15 o 
  -8   6   1       11.01        5.96      5.57 o 
  -7   6   1        1.97        2.20      2.91 o 
  -6   6   1        0.36        2.59      3.56 o 
  -5   6   1        0.35       -3.04      3.04 o 
  -4   6   1       34.79       34.18      5.63 o 
  -2   6   1       57.30       54.57      6.86 o 
  -1   6   1      108.10      110.44      8.09 o 
   0   6   1      229.05      230.09      8.90 o 
   1   6   1       51.66       -1.29      4.47 o 
   3   6   1      135.13      116.00      8.61 o 
   4   6   1       29.31       22.79      5.18 o 
   5   6   1       20.03       21.49      4.14 o 
   6   6   1        3.31        3.82      3.56 o 
   7   6   1        2.45       -4.08      4.27 o 
   8   6   1        0.01        2.52      4.27 o 
   9   6   1        6.85        6.73      4.27 o 
  10   6   1        3.06       16.05      4.27 o 
  -9   7   1       27.62       30.55      6.67 o 
  -8   7   1        1.67       -3.43      4.79 o 
  -7   7   1       50.63       54.76      7.57 o 
  -6   7   1      180.58      187.53     11.98 o 
  -5   7   1       69.76       70.43      8.09 o 
  -4   7   1       40.43       46.93      6.28 o 
  -3   7   1        6.32        3.75      4.60 o 
  -2   7   1        0.05        5.83      3.82 o 
  -1   7   1      340.40      367.69     15.08 o 
   0   7   1       51.09       26.17     23.21 o 
   1   7   1      112.24      109.59      9.45 o 
   2   7   1        0.73       -4.34      4.34 o 
   3   7   1       46.52       42.08      5.89 o 
   4   7   1       18.77       16.12      5.05 o 
   5   7   1        0.52        0.00      3.63 o 
   6   7   1       47.27       30.49      8.09 o 
   7   7   1       38.45       47.71      6.93 o 
   8   7   1        3.27        1.42      4.73 o 
  -7   8   1       12.86       26.09      6.28 o 
  -6   8   1        3.97       11.39      5.11 o 
  -5   8   1        9.20       17.09      5.83 o 
  -4   8   1      157.19      180.54     13.14 o 
  -3   8   1      143.85      133.93     11.13 o 
  -2   8   1        0.21        0.65      4.92 o 
  -1   8   1       28.59        4.98      5.18 o 
   0   8   1        5.45        2.72      6.57 o 
   1   8   1        1.02       -4.92      4.92 o 
   2   8   1        0.15        4.47      3.88 o 
   3   8   1        0.29       -1.94      5.70 o 
   4   8   1        6.89        2.01      3.50 o 
   5   8   1       17.08       16.90      5.18 o 
   6   8   1       35.10       30.17      7.19 o 
  -1   9   1        4.23        0.71      6.54 o 
   0   9   1        0.64        1.57      3.22 o 
   1   9   1       10.13        3.69      5.70 o 
 -14   0   2       10.76        5.44      5.37 o 
 -13   0   2       74.12       74.64      8.22 o 
 -12   0   2       72.66       68.29      7.57 o 
 -11   0   2       62.43       65.57      7.19 o 
 -10   0   2        5.14        4.27      2.91 o 
  -9   0   2      431.98      383.22     13.40 o 
  -8   0   2     1034.53     1111.08     19.81 o 
  -7   0   2      672.45      611.67     14.18 o 
  -6   0   2      153.89      152.51      6.47 o 
  -5   0   2      661.91      646.23     11.59 o 
  -4   0   2       99.98      104.42      4.34 o 
  -3   0   2    17811.44    14300.07    176.27 o 
  -2   0   2      196.01      225.08      4.79 o 
  -1   0   2     9944.83     8417.29    110.63 o 
   0   0   2      141.94      159.53      2.77 o 
   1   0   2     4217.60     3729.68     83.77 o 
   2   0   2      202.67      203.07      5.44 o 
   3   0   2      190.59      167.72      5.70 o 
   4   0   2      327.48      267.93      7.90 o 
   5   0   2      258.76      263.98      9.13 o 
   6   0   2       60.03       73.54      5.31 o 
   7   0   2      365.45      337.46     12.04 o 
   8   0   2       47.57       47.77      5.76 o 
   9   0   2       43.79       45.70      5.63 o 
  10   0   2      141.26      128.82     10.10 o 
  11   0   2       43.40       41.88      7.19 o 
  12   0   2       73.71       63.44      9.71 o 
  13   0   2       26.98       39.16      7.83 o 
 -14   1   2        1.93        7.57      3.30 o 
 -13   1   2       24.65       26.02      5.24 o 
 -12   1   2       28.99       38.19      5.70 o 
 -11   1   2       98.52       91.73      8.74 o 
 -10   1   2      325.91      310.33     13.27 o 
  -9   1   2       60.38       60.98      5.76 o 
  -8   1   2        1.25        1.04      1.94 o 
  -7   1   2      341.32      304.89     10.16 o 
  -6   1   2       12.68       12.04      2.46 o 
  -5   1   2       42.41       42.66      3.56 o 
  -4   1   2     4191.49     4361.67     27.58 o 
  -3   1   2       15.21       13.98      2.14 o 
  -2   1   2        5.38        1.29      1.29 o 
  -1   1   2     2250.34     2309.82     15.60 o 
   0   1   2     1353.85     1361.93     17.12 o 
   1   1   2      628.34      694.59      9.39 o 
   2   1   2     1068.86     1132.58     13.34 o 
   3   1   2     1008.17      989.84     13.85 o 
   4   1   2        6.77        6.93      2.01 o 
   5   1   2      601.60      614.13     13.72 o 
   6   1   2        2.05        7.70      2.72 o 
   7   1   2        3.22        1.75      2.14 o 
   8   1   2        8.75       10.16      3.17 o 
   9   1   2        0.56        4.60      2.91 o 
  10   1   2       21.06       28.55      5.11 o 
  11   1   2        2.18        2.33      3.04 o 
  12   1   2       32.68       35.67      7.51 o 
  13   1   2       32.08       23.76      7.57 o 
 -14   2   2        1.63       -2.85      5.31 o 
 -13   2   2        0.48        0.00      4.73 o 
 -12   2   2       21.34       25.31      5.70 o 
 -11   2   2       14.31       10.81      4.47 o 
 -10   2   2       17.54       16.05      4.34 o 
  -9   2   2      163.39      151.67      9.13 o 
  -8   2   2        3.21       10.75      3.50 o 
  -7   2   2      563.48      637.04     15.47 o 
  -6   2   2      595.33      571.53     13.34 o 
  -5   2   2       54.05       43.44      3.82 o 
  -4   2   2        0.06        0.00      1.75 o 
  -3   2   2      629.78      681.00     11.20 o 
  -2   2   2     1969.94     2189.87     18.97 o 
  -1   2   2       96.65      110.56      4.34 o 
   0   2   2      306.92      377.41      9.52 o 
   1   2   2      111.08      131.93      4.98 o 
   2   2   2      115.00      132.83      5.31 o 
   3   2   2      184.50      209.22      7.19 o 
   4   2   2      218.77      200.35      7.64 o 
   5   2   2      328.58      335.32     10.88 o 
   6   2   2      311.69      319.91     11.65 o 
   7   2   2      115.22      123.84      7.83 o 
   8   2   2       27.70       20.13      4.14 o 
   9   2   2       12.33        7.25      4.47 o 
  10   2   2        7.24       15.67      3.69 o 
  11   2   2        9.31       13.85      4.14 o 
  12   2   2        8.03       14.69      5.11 o 
  13   2   2        1.21        2.98      3.95 o 
 -14   3   2       30.37       26.02      6.99 o 
 -13   3   2       31.79       26.93      7.83 o 
 -12   3   2        0.23        4.86      3.11 o 
 -11   3   2       49.47       35.73      6.99 o 
 -10   3   2      171.37      172.51     10.55 o 
  -9   3   2        1.30        0.00      2.85 o 
  -8   3   2        4.93        0.39      2.98 o 
  -7   3   2      263.59      262.30     10.81 o 
  -6   3   2      125.23      136.07      7.19 o 
  -5   3   2      358.48      368.14     10.68 o 
  -4   3   2      722.60      797.71     14.69 o 
  -3   3   2      640.78      719.58     13.27 o 
  -2   3   2       19.93       19.74      2.65 o 
  -1   3   2     1429.73     1576.06     18.58 o 
   0   3   2     2527.55     2882.19     49.75 o 
   1   3   2      324.73      439.35     10.23 o 
   2   3   2        2.11        0.26      1.68 o 
   3   3   2      339.54      449.38     11.26 o 
   4   3   2      181.77      225.79      8.67 o 
   5   3   2      883.79      893.71     18.51 o 
   6   3   2      355.64      361.47     13.08 o 
   7   3   2       16.09       12.11      4.21 o 
   8   3   2      193.62      176.20     10.88 o 
   9   3   2      190.66      199.31     11.98 o 
  10   3   2       28.13       32.17      6.21 o 
  11   3   2        0.87        1.94      2.46 o 
  12   3   2        5.00        4.92      5.24 o 
 -13   4   2        8.16        0.00      4.98 o 
 -12   4   2        0.94       -4.60      5.31 o 
 -11   4   2       44.34       43.05      7.64 o 
 -10   4   2        6.64        7.64      4.47 o 
  -9   4   2        0.13        2.46      3.17 o 
  -8   4   2      196.04      191.68     10.36 o 
  -7   4   2      265.64      250.91     11.46 o 
  -6   4   2      131.27      138.46      7.70 o 
  -5   4   2       93.44       89.79      6.02 o 
  -4   4   2        0.35        0.97      1.81 o 
  -3   4   2      175.16      203.91      8.16 o 
  -2   4   2      147.40      141.51      6.73 o 
  -1   4   2      170.18      198.86      8.03 o 
   0   4   2      361.49      443.63     13.72 o 
   1   4   2       12.70        6.08      1.81 o 
   2   4   2        8.97        5.18      2.91 o 
   3   4   2       41.31       33.79      4.21 o 
   4   4   2      308.13      328.72     11.46 o 
   5   4   2        4.15       -0.39      3.63 o 
   6   4   2      222.57      234.92     11.20 o 
   7   4   2      271.35      250.32     12.62 o 
   8   4   2      266.10      255.37     13.34 o 
   9   4   2        0.42        1.68      4.01 o 
  10   4   2       43.88       38.00      7.51 o 
  11   4   2        8.97       14.37      4.92 o 
 -12   5   2        8.94        9.32      5.31 o 
 -11   5   2       27.82       31.01      6.60 o 
 -10   5   2        2.43        7.90      3.95 o 
  -9   5   2        7.71        8.35      4.40 o 
  -8   5   2        0.01        4.08      3.63 o 
  -7   5   2       95.82       92.50      8.35 o 
  -6   5   2       39.91       53.73      6.34 o 
  -5   5   2      542.45      531.01     16.12 o 
  -4   5   2       82.45       79.69      6.80 o 
  -3   5   2      155.57      152.32      8.35 o 
  -2   5   2       30.49       31.65      4.01 o 
  -1   5   2      131.79      154.00      8.09 o 
   0   5   2       61.99       55.31      4.21 o 
   1   5   2        4.05        6.93      2.85 o 
   2   5   2       31.15       37.09      5.18 o 
   3   5   2      224.09      253.76     10.94 o 
   4   5   2       51.57       63.18      6.21 o 
   5   5   2       31.07       24.53      4.86 o 
   6   5   2       12.46        9.84      4.21 o 
   7   5   2       17.43       12.75      4.14 o 
   8   5   2        0.03        5.18      2.98 o 
   9   5   2        1.13        5.05      3.56 o 
  10   5   2        6.33        0.71      5.05 o 
  11   5   2        2.28        7.44      4.73 o 
 -11   6   2       13.67       13.92      6.54 o 
 -10   6   2        0.23        7.51      4.66 o 
  -9   6   2       87.78       94.83      9.32 o 
  -8   6   2       56.19       54.83      8.09 o 
  -7   6   2        0.27        3.88      3.37 o 
  -6   6   2       12.45        8.29      4.73 o 
  -5   6   2       32.99       30.94      5.83 o 
  -4   6   2       64.97       77.94      7.25 o 
  -3   6   2      239.20      246.57     11.65 o 
  -2   6   2      450.43      476.70     15.92 o 
  -1   6   2       25.05       18.38      5.05 o 
   0   6   2      104.21       77.11     56.38 o 
   1   6   2      423.78      456.31     15.15 o 
   2   6   2      148.31      139.82      9.00 o 
   3   6   2        1.85        4.34      3.43 o 
   4   6   2      133.78      117.69      9.45 o 
   5   6   2       72.88       63.37      7.12 o 
   6   6   2        3.87        6.80      3.69 o 
   7   6   2       43.33       38.90      7.06 o 
   8   6   2       13.88        5.89      5.63 o 
   9   6   2        0.17       -0.71      4.14 o 
  -9   7   2       17.42       12.23      7.64 o 
  -8   7   2        0.18       -4.73      5.44 o 
  -7   7   2       15.20       30.10      5.63 o 
  -6   7   2       22.80       21.30      6.08 o 
  -5   7   2       21.42       19.23      5.63 o 
  -4   7   2       19.73       14.57      5.70 o 
  -3   7   2       74.19       49.07      8.09 o 
  -2   7   2       13.71       22.98      5.44 o 
  -1   7   2       62.90       56.19      7.51 o 
   0   7   2      150.38      144.59      7.16 o 
   1   7   2       19.92       25.31      5.44 o 
   2   7   2       48.28       55.15      6.54 o 
   3   7   2       47.84       52.43      6.73 o 
   4   7   2        1.57       -4.47      4.47 o 
   5   7   2       33.34       42.27      6.15 o 
   6   7   2       26.44       28.22      6.08 o 
   7   7   2        2.86       -1.42      5.05 o 
   8   7   2       12.77       14.05      5.76 o 
  -7   8   2       32.29       28.16      8.16 o 
  -6   8   2        1.49       -4.27      6.47 o 
  -5   8   2        0.18       -1.36      4.66 o 
  -4   8   2       18.77       13.92      6.41 o 
  -3   8   2        6.28       12.30      5.76 o 
  -2   8   2       26.19       34.44      6.80 o 
  -1   8   2        0.09        1.88      3.95 o 
   0   8   2        1.43       -4.52      5.70 o 
   1   8   2        5.65       -5.11      5.11 o 
   2   8   2        9.22        9.77      3.75 o 
   3   8   2        0.30        2.01      4.79 o 
   4   8   2        1.47       -2.78      4.27 o 
   5   8   2        4.17        5.05      5.37 o 
 -14   1   3       22.59       27.77      5.44 o 
 -13   1   3        2.19       -3.63      4.73 o 
 -12   1   3       57.86       66.68      7.25 o 
 -11   1   3       26.14       19.48      5.57 o 
 -10   1   3       36.15       27.71      4.47 o 
  -9   1   3       88.62       74.51      6.41 o 
  -8   1   3      948.83      859.34     19.16 o 
  -7   1   3       21.26       15.15      3.17 o 
  -6   1   3     2027.50     2042.08     23.76 o 
  -5   1   3       28.04       34.83      3.50 o 
  -4   1   3      283.70      221.91      6.73 o 
  -3   1   3     1736.28     1832.15     17.35 o 
  -2   1   3      274.01      297.84      6.73 o 
  -1   1   3        0.07        0.00      1.10 o 
   0   1   3        0.09       -1.10      1.10 o 
   1   1   3     1204.53     1257.38     14.57 o 
   2   1   3      206.80      195.49      6.28 o 
   3   1   3        4.88        8.16      1.88 o 
   4   1   3       23.07       30.94      3.56 o 
   5   1   3       91.71       94.38      5.89 o 
   6   1   3       12.07       17.09      3.04 o 
   7   1   3      174.61      159.18      9.32 o 
   8   1   3       59.55       55.09      5.89 o 
   9   1   3       51.96       52.05      6.34 o 
  10   1   3        2.57       -1.68      4.40 o 
  11   1   3        5.69       10.55      4.98 o 
  12   1   3       23.24       38.52      6.99 o 
 -14   2   3       19.68       10.49      6.73 o 
 -13   2   3       72.90       68.10      8.03 o 
 -12   2   3       44.20       53.92      6.80 o 
 -11   2   3       11.69       12.23      4.14 o 
 -10   2   3      283.00      252.07     12.75 o 
  -9   2   3        3.31        0.84      3.63 o 
  -8   2   3        0.89        1.10      2.59 o 
  -7   2   3       30.04       32.37      4.21 o 
  -6   2   3     2611.86     2589.27     27.96 o 
  -5   2   3      699.00      749.10     14.05 o 
  -4   2   3      695.25      737.25     13.08 o 
  -3   2   3     2404.71     2623.32     23.11 o 
  -2   2   3        0.49        5.70      1.62 o 
  -1   2   3      139.19      146.10      5.44 o 
   0   2   3       62.98       91.82      3.11 o 
   1   2   3       80.09       62.73      4.01 o 
   2   2   3      116.27      114.32      5.31 o 
   3   2   3      121.15      109.85      5.70 o 
   4   2   3      208.07      218.35      8.74 o 
   5   2   3      142.02      139.63      7.57 o 
   6   2   3        0.36        0.39      1.81 o 
   7   2   3       24.91       23.50      4.98 o 
   8   2   3        0.62       -4.14      4.14 o 
   9   2   3      181.64      180.02     11.98 o 
  10   2   3       80.41       88.17      9.00 o 
  11   2   3       12.08        2.59      4.86 o 
  12   2   3       24.49       31.85      7.25 o 
 -14   3   3        4.21        3.63      5.63 o 
 -13   3   3        2.97        7.31      3.56 o 
 -12   3   3        4.04       -4.98      4.98 o 
 -11   3   3       60.73       63.70      7.51 o 
 -10   3   3      121.45      117.36      9.52 o 
  -9   3   3       16.39       10.16      4.47 o 
  -8   3   3      103.94       98.27      7.12 o 
  -7   3   3       17.78       18.64      3.69 o 
  -6   3   3        8.72        8.09      2.65 o 
  -5   3   3       70.67       72.76      5.11 o 
  -4   3   3      184.73      202.03      7.83 o 
  -3   3   3      134.54      150.25      6.67 o 
  -2   3   3       37.22       53.73      4.14 o 
  -1   3   3      280.44      345.48      9.52 o 
   0   3   3      971.08     1100.67     33.43 o 
   1   3   3      146.00      195.37      7.25 o 
   2   3   3      104.46      124.42      6.28 o 
   3   3   3       20.55       22.27      2.98 o 
   4   3   3       22.81       25.89      4.08 o 
   5   3   3        2.36        3.30      2.91 o 
   6   3   3       80.20       90.50      7.19 o 
   7   3   3      102.36       86.68      7.77 o 
   8   3   3        2.50        5.50      4.01 o 
   9   3   3       15.13        3.88      4.73 o 
  10   3   3       16.23       15.86      4.79 o 
  11   3   3        1.37        0.65      4.08 o 
  12   3   3        0.07       -0.78      4.01 o 
 -13   4   3        9.09       17.80      4.66 o 
 -12   4   3        2.64        1.29      4.01 o 
 -11   4   3        0.23       -4.14      4.53 o 
 -10   4   3      137.24      153.42     10.75 o 
  -9   4   3        4.79        6.86      4.21 o 
  -8   4   3      227.44      231.03     11.65 o 
  -7   4   3       37.94       32.88      4.79 o 
  -6   4   3      135.47      125.58      7.77 o 
  -5   4   3       32.39       30.10      4.21 o 
  -4   4   3      164.92      165.52      7.90 o 
  -3   4   3        6.03        0.91      2.72 o 
  -2   4   3       76.38       82.92      5.70 o 
  -1   4   3        3.24       10.16      2.72 o 
   0   4   3      400.34      435.28      8.47 o 
   1   4   3       21.42       23.24      3.30 o 
   2   4   3      762.17      832.67     17.28 o 
   3   4   3      512.85      557.61     15.41 o 
   4   4   3      143.09      130.57      8.03 o 
   5   4   3        7.04        6.67      3.17 o 
   6   4   3       13.68       18.25      4.40 o 
   7   4   3       27.07       20.97      5.44 o 
   8   4   3       12.75        9.32      4.98 o 
   9   4   3        4.25        0.58      4.73 o 
  10   4   3        8.18        4.60      5.37 o 
  11   4   3        0.17        8.67      3.56 o 
 -12   5   3        3.84        4.98      5.24 o 
 -11   5   3       34.74       38.58      5.76 o 
 -10   5   3       24.36       25.31      5.31 o 
  -9   5   3       12.29       18.32      4.40 o 
  -8   5   3      251.77      283.01     13.46 o 
  -7   5   3      333.52      340.50     14.11 o 
  -6   5   3      214.03      199.44     11.39 o 
  -5   5   3      487.50      462.46     15.02 o 
  -4   5   3      161.61      191.48      9.39 o 
  -3   5   3       39.75       47.13      5.18 o 
  -2   5   3      178.96      174.65      8.80 o 
  -1   5   3       14.06       11.91      3.04 o 
   0   5   3      130.34      152.75      5.68 o 
   1   5   3      464.72      495.21     14.57 o 
   2   5   3      216.01      189.35      9.97 o 
   3   5   3       42.76       45.25      5.05 o 
   4   5   3      150.46      155.68      9.58 o 
   5   5   3      404.98      385.81     15.41 o 
   6   5   3        5.07        8.35      3.75 o 
   7   5   3       50.90       32.04      6.93 o 
   8   5   3       38.39       38.39      6.21 o 
   9   5   3       13.48       17.22      4.40 o 
  10   5   3       33.24       31.65      8.16 o 
 -11   6   3        0.17        2.20      4.86 o 
 -10   6   3        5.13       -0.65      5.70 o 
  -9   6   3       14.70       20.20      4.98 o 
  -8   6   3        2.91        1.75      3.95 o 
  -7   6   3       10.65        9.97      4.73 o 
  -6   6   3       26.47       23.05      5.76 o 
  -5   6   3      189.60      198.28     11.26 o 
  -4   6   3       71.20       68.42      7.51 o 
  -3   6   3      212.33      207.92     11.00 o 
  -2   6   3       29.84       32.82      4.98 o 
  -1   6   3       21.44        9.06      4.34 o 
   0   6   3       14.66        8.43      2.97 o 
   1   6   3        6.72       10.75      4.27 o 
   2   6   3      142.39      146.82      9.19 o 
   3   6   3       47.75       41.17      6.21 o 
   4   6   3        0.86       -3.95      3.95 o 
   5   6   3        0.39       -2.27      4.21 o 
   6   6   3        2.05        1.17      3.37 o 
   7   6   3        2.62       10.23      4.01 o 
   8   6   3        1.61       -4.08      4.47 o 
   9   6   3        1.86        0.00      5.70 o 
  -9   7   3        6.21       12.95      4.98 o 
  -8   7   3        7.99        2.01      5.63 o 
  -7   7   3        5.35        9.65      5.11 o 
  -6   7   3       10.18        5.50      4.40 o 
  -5   7   3        6.84        5.31      4.92 o 
  -4   7   3       47.47       40.39      7.38 o 
  -3   7   3        8.78       20.00      4.34 o 
  -2   7   3      225.26      233.11     12.95 o 
  -1   7   3       74.92       86.03      8.03 o 
   0   7   3        3.91        3.53      3.22 o 
   1   7   3      114.47      103.19      9.71 o 
   2   7   3       36.58       50.95      6.41 o 
   3   7   3       18.61       16.57      5.37 o 
   4   7   3       36.11       41.36      6.47 o 
   5   7   3        8.82       11.65      4.79 o 
   6   7   3        4.58        8.22      5.05 o 
   7   7   3        8.37        0.00      6.15 o 
  -7   8   3       50.18       59.49      9.19 o 
  -6   8   3       67.82       82.15     10.23 o 
  -5   8   3        1.94        1.36      6.15 o 
  -4   8   3       48.36       36.25      8.22 o 
  -3   8   3       87.65       92.05      8.74 o 
  -2   8   3        6.74        7.77      4.47 o 
  -1   8   3       47.87       49.13      7.90 o 
   0   8   3       62.28       56.38      6.15 o 
   1   8   3        8.29       -2.65      4.66 o 
   2   8   3        8.77        4.73      5.24 o 
   3   8   3       57.66       54.83      8.35 o 
   4   8   3       30.90       24.40      7.38 o 
 -15   0   4        0.69        8.09      3.56 o 
 -14   0   4        2.60        6.02      3.82 o 
 -13   0   4       37.61       22.20      5.31 o 
 -12   0   4       33.40       32.30      5.89 o 
 -11   0   4      231.51      246.12     12.69 o 
 -10   0   4       92.48       81.89      7.12 o 
  -9   0   4       63.95       64.99      5.89 o 
  -8   0   4      282.58      255.89     10.29 o 
  -7   0   4      342.52      283.08     10.10 o 
  -6   0   4      281.40      268.71      9.00 o 
  -5   0   4     1307.69     1277.13     17.80 o 
  -4   0   4      891.68      745.53     12.62 o 
  -3   0   4      649.97      621.25     10.75 o 
  -2   0   4     2192.80     2145.98     19.42 o 
  -1   0   4      770.84      748.71     11.46 o 
   0   0   4     2693.13     2851.10     36.28 o 
   1   0   4     1484.37     1530.88     17.74 o 
   2   0   4     2021.93     1915.98     21.49 o 
   3   0   4      304.94      313.12      9.65 o 
   4   0   4      379.23      426.46     11.98 o 
   5   0   4      625.56      571.14     15.47 o 
   6   0   4      224.08      221.06     10.68 o 
   7   0   4       20.07       14.76      4.08 o 
   8   0   4       13.99        9.97      4.27 o 
   9   0   4        0.73       -3.17      3.69 o 
  10   0   4        0.02        2.98      4.79 o 
  11   0   4        1.93        1.29      4.66 o 
  12   0   4       14.48       23.95      5.76 o 
 -15   1   4        6.04       10.42      5.24 o 
 -14   1   4        6.02        2.72      4.60 o 
 -13   1   4       33.90       33.99      6.02 o 
 -12   1   4        2.42        3.30      4.21 o 
 -11   1   4        0.00       -2.46      3.43 o 
 -10   1   4       48.37       45.38      5.96 o 
  -9   1   4       34.21       34.11      4.53 o 
  -8   1   4        3.22        2.07      2.65 o 
  -7   1   4        1.76        2.72      1.55 o 
  -6   1   4      788.34      733.11     14.82 o 
  -5   1   4       58.52       69.39      4.73 o 
  -4   1   4      331.54      432.03      9.84 o 
  -3   1   4     1002.12     1013.01     14.24 o 
  -2   1   4     2767.00     2841.15     23.11 o 
  -1   1   4       30.95       34.70      2.91 o 
   0   1   4      670.82      723.92      8.45 o 
   1   1   4      103.10       79.88      4.34 o 
   2   1   4      224.04      273.89      8.35 o 
   3   1   4        1.81        0.78      1.75 o 
   4   1   4       99.40      106.03      6.41 o 
   5   1   4      135.92      140.08      7.64 o 
   6   1   4        2.78       -0.78      2.78 o 
   7   1   4       22.55       30.49      4.08 o 
   8   1   4       89.55       95.74      8.09 o 
   9   1   4        0.06        2.14      4.08 o 
  10   1   4       14.22       25.70      4.66 o 
  11   1   4       16.27        9.97      4.98 o 
  12   1   4       16.80       27.12      6.99 o 
 -14   2   4        0.40       -3.50      5.18 o 
 -13   2   4        1.10        2.52      3.95 o 
 -12   2   4       14.17        3.95      5.05 o 
 -11   2   4       55.63       51.53      6.73 o 
 -10   2   4       21.04       14.24      4.79 o 
  -9   2   4       12.85        7.83      3.75 o 
  -8   2   4      100.75      101.37      7.25 o 
  -7   2   4       80.02       90.30      6.08 o 
  -6   2   4       46.50       49.13      4.40 o 
  -5   2   4       96.14       89.98      5.24 o 
  -4   2   4      141.13      195.56      7.25 o 
  -3   2   4       51.55       79.17      4.60 o 
  -2   2   4        0.17       -0.84      1.62 o 
  -1   2   4      923.95      921.87     14.44 o 
   0   2   4      183.53      216.41      5.10 o 
   1   2   4        6.35        3.11      1.68 o 
   2   2   4        0.50        6.28      2.01 o 
   3   2   4        4.46        6.41      1.81 o 
   4   2   4        9.84       10.03      2.40 o 
   5   2   4        0.02        3.24      2.40 o 
   6   2   4        0.94        3.63      2.52 o 
   7   2   4       30.94       38.39      5.76 o 
   8   2   4       55.84       40.72      6.60 o 
   9   2   4       98.82       91.02      8.35 o 
  10   2   4        0.01        4.98      4.40 o 
  11   2   4        4.15        2.72      4.34 o 
 -14   3   4        2.33        8.03      3.95 o 
 -13   3   4       37.01       49.65      7.31 o 
 -12   3   4        1.84        2.40      3.82 o 
 -11   3   4        1.92        1.10      4.08 o 
 -10   3   4        9.24        5.44      4.53 o 
  -9   3   4      596.83      575.61     18.38 o 
  -8   3   4       67.51       73.80      6.47 o 
  -7   3   4      117.02      132.57      7.57 o 
  -6   3   4      339.08      322.37     11.39 o 
  -5   3   4       80.02       81.18      5.70 o 
  -4   3   4      512.11      550.30     13.08 o 
  -3   3   4     2391.21     2688.51     27.77 o 
  -2   3   4      381.32      386.26     10.29 o 
  -1   3   4        1.11        1.55      2.33 o 
   0   3   4       54.59       34.24      2.48 o 
   1   3   4      851.87      932.61     16.96 o 
   2   3   4        9.73        8.22      2.33 o 
   3   3   4        3.92        1.29      2.27 o 
   4   3   4      140.10      138.92      7.77 o 
   5   3   4       44.56       42.01      5.50 o 
   6   3   4      287.79      261.85     12.62 o 
   7   3   4      152.15      151.15     10.23 o 
   8   3   4        1.26        0.52      4.01 o 
   9   3   4       20.63       21.94      5.24 o 
  10   3   4       24.13       20.91      6.47 o 
  11   3   4        4.73       10.03      4.79 o 
 -13   4   4        7.51        5.70      5.31 o 
 -12   4   4        4.84       -3.24      5.05 o 
 -11   4   4      150.04      142.54     11.46 o 
 -10   4   4       99.54       94.58      9.52 o 
  -9   4   4      170.69      161.77     10.29 o 
  -8   4   4      150.51      129.79      9.13 o 
  -7   4   4       25.19       25.25      4.01 o 
  -6   4   4        1.15        4.27      2.33 o 
  -5   4   4      192.81      202.29      9.32 o 
  -4   4   4      335.44      346.52     11.46 o 
  -3   4   4      232.37      248.90      9.58 o 
  -2   4   4      577.50      649.60     15.41 o 
  -1   4   4     1208.35     1384.32     21.94 o 
   0   4   4      223.40      271.84      7.15 o 
   1   4   4       16.05       22.01      3.82 o 
   2   4   4      187.28      181.58      8.74 o 
   3   4   4        0.63        4.27      2.65 o 
   4   4   4       81.20       71.72      6.73 o 
   5   4   4      137.76      145.59      9.65 o 
   6   4   4       10.42        5.44      4.14 o 
   7   4   4       30.56       31.65      6.41 o 
   8   4   4        0.13        2.91      3.50 o 
   9   4   4        1.83        2.59      4.60 o 
  10   4   4        0.48       -2.14      4.40 o 
 -12   5   4        8.11        6.41      5.63 o 
 -11   5   4       21.57       17.67      5.89 o 
 -10   5   4        1.53       -4.86      5.05 o 
  -9   5   4       16.73       19.10      5.24 o 
  -8   5   4       99.75       96.91      8.93 o 
  -7   5   4        0.13       -4.14      4.14 o 
  -6   5   4      220.78      206.05     10.88 o 
  -5   5   4        5.48        6.93      3.63 o 
  -4   5   4       67.90       66.29      6.54 o 
  -3   5   4        0.91        2.78      2.46 o 
  -2   5   4        1.63        4.34      2.52 o 
  -1   5   4        7.23       13.01      3.56 o 
   0   5   4       24.11       18.87      2.93 o 
   1   5   4        0.21       -1.62      3.43 o 
   2   5   4        2.67        5.57      3.04 o 
   3   5   4        4.38        4.53      3.82 o 
   4   5   4       83.38       73.34      7.25 o 
   5   5   4        1.95       -1.55      4.47 o 
   6   5   4       29.43       41.11      5.83 o 
   7   5   4        0.00       -3.63      4.14 o 
   8   5   4        1.84        2.59      3.75 o 
   9   5   4       11.24       14.76      5.57 o 
 -11   6   4       41.86       33.53      7.90 o 
 -10   6   4       31.40       38.06      7.31 o 
  -9   6   4        8.93        9.52      4.79 o 
  -8   6   4       14.29       23.30      4.73 o 
  -7   6   4      124.27      133.48      9.52 o 
  -6   6   4        2.78       10.68      4.40 o 
  -5   6   4      250.86      257.77     12.75 o 
  -4   6   4       51.71       49.39      6.73 o 
  -3   6   4        5.48        8.16      3.88 o 
  -2   6   4      172.35      177.82     10.16 o 
  -1   6   4      131.02      142.41      9.00 o 
   0   6   4       16.14       17.40      2.93 o 
   1   6   4       98.94       91.14      8.67 o 
   2   6   4      167.54      159.44     10.55 o 
   3   6   4        0.63        2.14      2.85 o 
   4   6   4       61.18       53.15      7.38 o 
   5   6   4       72.52       78.78      9.00 o 
   6   6   4       22.12       25.89      6.54 o 
   7   6   4        1.02        2.72      4.60 o 
   8   6   4       48.30       51.98      8.87 o 
  -9   7   4       33.65       29.65      6.60 o 
  -8   7   4       36.78       39.03      6.41 o 
  -7   7   4        0.93       -3.24      4.60 o 
  -6   7   4       98.82      115.42     10.36 o 
  -5   7   4        0.89        3.63      3.88 o 
  -4   7   4       56.05       55.48      7.70 o 
  -3   7   4      113.28      109.33      9.26 o 
  -2   7   4       53.11       62.27      7.25 o 
  -1   7   4       24.54       23.76      4.79 o 
   0   7   4       58.21       47.81      4.92 o 
   1   7   4       26.80       26.80      5.83 o 
   2   7   4       12.17       10.81      4.14 o 
   3   7   4       49.83       45.38      7.51 o 
   4   7   4       14.73       27.25      5.24 o 
   5   7   4        2.10        4.79      4.14 o 
   6   7   4       15.91        7.19      6.02 o 
  -6   8   4        1.34        1.42      6.47 o 
  -5   8   4       28.89       20.39      7.44 o 
  -4   8   4        0.00       -4.98      4.98 o 
  -3   8   4        8.42        9.45      5.83 o 
  -2   8   4        0.00       -4.01      4.66 o 
  -1   8   4        1.45       10.68      4.79 o 
   0   8   4        1.34        3.69      3.27 o 
   1   8   4        1.52        4.08      4.47 o 
   2   8   4        0.87        2.78      4.73 o 
   3   8   4        0.12        2.20      4.14 o 
 -15   1   5        0.53       -2.98      4.21 o 
 -14   1   5        1.85        6.73      5.11 o 
 -13   1   5       23.82       23.24      6.41 o 
 -12   1   5        5.97        7.19      3.88 o 
 -11   1   5       47.63       47.19      5.96 o 
 -10   1   5       37.94       31.72      4.98 o 
  -9   1   5       79.20       88.23      7.19 o 
  -8   1   5       35.82       23.37      4.27 o 
  -7   1   5      160.54      125.45      7.06 o 
  -6   1   5     1029.46      993.14     18.19 o 
  -5   1   5       57.29       51.07      4.34 o 
  -4   1   5      569.17      562.79     12.11 o 
  -3   1   5      473.11      465.63     10.81 o 
  -2   1   5      182.35      163.65      6.60 o 
  -1   1   5     2110.35     2103.64     22.14 o 
   0   1   5      430.85      428.55     22.98 o 
   1   1   5        0.66        1.04      1.94 o 
   2   1   5     1312.67     1295.06     20.33 o 
   3   1   5     1172.06     1206.83     20.91 o 
   4   1   5       17.82       12.69      3.37 o 
   5   1   5       99.16       78.46      6.28 o 
   6   1   5       35.84       39.68      5.24 o 
   7   1   5       50.60       51.79      6.15 o 
   8   1   5        3.25        0.52      3.95 o 
   9   1   5      163.06      180.80     12.11 o 
  10   1   5       12.85        5.83      6.41 o 
  11   1   5       10.21       12.11      5.76 o 
 -14   2   5        9.27       21.56      5.96 o 
 -13   2   5        2.09        6.34      4.01 o 
 -12   2   5        0.07        5.18      3.56 o 
 -11   2   5       17.67       19.16      4.40 o 
 -10   2   5       11.85        5.63      4.14 o 
  -9   2   5      537.69      497.15     16.12 o 
  -8   2   5      242.27      246.50     10.62 o 
  -7   2   5      224.12      249.74     10.68 o 
  -6   2   5     1055.11     1035.80     19.36 o 
  -5   2   5      253.95      246.50      9.19 o 
  -4   2   5       38.73       50.88      3.88 o 
  -3   2   5      106.38       91.86      5.05 o 
  -2   2   5      451.00      429.64     10.68 o 
  -1   2   5      106.49      142.48      6.21 o 
   0   2   5     1177.67     1248.66     13.39 o 
   1   2   5     1798.97     1906.72     24.47 o 
   2   2   5      458.99      440.96     12.49 o 
   3   2   5       11.73        6.02      2.59 o 
   4   2   5      352.51      349.04     12.43 o 
   5   2   5      604.31      581.69     17.15 o 
   6   2   5       98.66       92.89      7.90 o 
   7   2   5      248.63      276.61     13.21 o 
   8   2   5        0.37       -3.30      4.47 o 
   9   2   5        4.01        1.23      4.01 o 
  10   2   5        4.67        6.67      4.79 o 
  11   2   5        6.65        4.40      5.37 o 
 -14   3   5        3.56        5.83      5.44 o 
 -13   3   5       13.86       17.28      5.50 o 
 -12   3   5       48.64       52.24      7.31 o 
 -11   3   5        5.76       -1.10      4.21 o 
 -10   3   5       58.81       60.01      6.73 o 
  -9   3   5       31.12       36.32      5.18 o 
  -8   3   5       15.44       22.72      4.60 o 
  -7   3   5       11.22       14.69      3.17 o 
  -6   3   5        0.81       -1.42      2.65 o 
  -5   3   5        1.75       -2.78      2.78 o 
  -4   3   5       39.17       54.05      4.79 o 
  -3   3   5        0.20       -0.91      1.88 o 
  -2   3   5      435.02      539.81     13.40 o 
  -1   3   5      268.97      304.76      9.90 o 
   0   3   5        4.85        4.71      2.46 o 
   1   3   5       47.11       52.24      4.53 o 
   2   3   5      353.60      362.38     12.04 o 
   3   3   5        0.19       -0.39      2.85 o 
   4   3   5       77.23       77.03      6.41 o 
   5   3   5       50.23       43.82      6.28 o 
   6   3   5        2.71        0.00      3.56 o 
   7   3   5       13.35        5.83      4.86 o 
   8   3   5        0.00        3.50      3.50 o 
   9   3   5        2.31       -3.17      5.24 o 
  10   3   5        0.11        4.21      3.43 o 
 -13   4   5       24.98       30.68      7.06 o 
 -12   4   5       56.76       72.05      8.09 o 
 -11   4   5        6.60        4.21      4.21 o 
 -10   4   5       14.36        8.87      5.57 o 
  -9   4   5       18.86       15.79      4.73 o 
  -8   4   5      183.83      184.75     10.81 o 
  -7   4   5        3.94        3.50      2.46 o 
  -6   4   5       78.04       78.72      6.67 o 
  -5   4   5      148.03      153.29      8.67 o 
  -4   4   5      157.69      155.88      8.29 o 
  -3   4   5      167.42      152.71      8.29 o 
  -2   4   5      430.86      442.78     13.46 o 
  -1   4   5        0.56       -3.11      3.11 o 
   0   4   5       55.00       56.96      3.73 o 
   1   4   5      399.60      375.65     13.01 o 
   2   4   5       20.73       20.00      3.95 o 
   3   4   5       55.77       44.73      5.57 o 
   4   4   5        6.14        2.72      4.21 o 
   5   4   5       51.10       45.90      5.89 o 
   6   4   5        2.14        5.37      3.37 o 
   7   4   5       64.41       86.55      8.61 o 
   8   4   5       23.89       28.42      5.24 o 
   9   4   5        7.72       11.00      4.98 o 
 -12   5   5       13.22       10.75      5.70 o 
 -11   5   5       19.37       25.18      6.34 o 
 -10   5   5       86.30       99.04      9.71 o 
  -9   5   5        9.45        5.18      4.53 o 
  -8   5   5      107.76      103.77      9.19 o 
  -7   5   5       88.29       93.48      8.35 o 
  -6   5   5       63.83       72.70      7.38 o 
  -5   5   5      224.72      244.04     11.20 o 
  -4   5   5      196.86      192.97     10.42 o 
  -3   5   5        4.83        5.96      3.04 o 
  -2   5   5       71.77       82.86      7.25 o 
  -1   5   5      379.92      425.56     14.24 o 
   0   5   5      141.24      123.35      5.99 o 
   1   5   5       13.76       16.12      4.40 o 
   2   5   5      329.00      343.02     13.92 o 
   3   5   5      104.72      100.14      8.61 o 
   4   5   5        2.76        3.63      3.63 o 
   5   5   5       67.22       87.91      8.35 o 
   6   5   5        3.71        7.77      4.14 o 
   7   5   5        9.79       -0.65      5.63 o 
   8   5   5        3.11        4.14      5.89 o 
 -11   6   5       12.48        8.09      4.73 o 
 -10   6   5        2.94       14.50      4.66 o 
  -9   6   5        1.14       -0.65      5.24 o 
  -8   6   5        4.80       16.51      4.34 o 
  -7   6   5       12.29       16.77      4.66 o 
  -6   6   5       31.18       19.87      5.24 o 
  -5   6   5        4.11        4.27      3.95 o 
  -4   6   5       23.28       15.47      5.05 o 
  -3   6   5       74.67       62.73      6.86 o 
  -2   6   5       46.22       57.68      6.99 o 
  -1   6   5       89.52       88.56      7.64 o 
   0   6   5       61.20       57.97      4.92 o 
   1   6   5        0.24        1.55      3.30 o 
   2   6   5       16.36       20.65      5.37 o 
   3   6   5        0.66       -0.58      3.04 o 
   4   6   5        3.31        0.00      4.86 o 
   5   6   5        0.85        4.40      4.92 o 
   6   6   5        5.60       11.39      5.18 o 
   7   6   5        3.60        2.85      6.21 o 
  -9   7   5        0.00        0.00      5.11 o 
  -8   7   5       42.89       39.81      7.57 o 
  -7   7   5       61.67       64.02      9.13 o 
  -6   7   5       28.66       35.93      6.15 o 
  -5   7   5        0.01        3.11      3.37 o 
  -4   7   5       31.42       33.92      5.83 o 
  -3   7   5       27.25       35.15      5.83 o 
  -2   7   5       25.78       33.14      6.54 o 
  -1   7   5       15.79       18.38      4.86 o 
   0   7   5       19.03       16.29      3.98 o 
   1   7   5        3.43       14.11      4.47 o 
   2   7   5        0.30        3.17      3.75 o 
   3   7   5       17.24       15.08      5.96 o 
   4   7   5        1.08       -3.43      4.79 o 
   5   7   5       13.51       21.56      5.31 o 
  -6   8   5       56.42       54.12      9.13 o 
  -5   8   5       47.88       41.11      8.74 o 
  -4   8   5        1.84       -1.42      5.63 o 
  -3   8   5        3.46        6.99      3.69 o 
  -2   8   5        2.68       11.07      4.01 o 
  -1   8   5        0.01        4.14      2.98 o 
   0   8   5       24.58       28.16      4.86 o 
   1   8   5       41.49       -5.44      5.44 o 
   2   8   5        0.23        2.91      3.88 o 
 -15   0   6        3.49       10.42      5.57 o 
 -14   0   6       56.02       48.68      7.57 o 
 -13   0   6      135.46      160.99     11.52 o 
 -12   0   6      100.62       93.09      9.06 o 
 -11   0   6       50.31       44.92      6.54 o 
 -10   0   6      131.50      132.90      9.45 o 
  -9   0   6      946.19      897.85     21.62 o 
  -8   0   6       69.07       82.41      6.15 o 
  -7   0   6       13.00       11.91      2.46 o 
  -6   0   6        5.92       19.68      3.30 o 
  -5   0   6      583.26      538.13     13.46 o 
  -4   0   6      790.25      818.81     16.05 o 
  -3   0   6     1390.16     1294.60     19.42 o 
  -2   0   6      503.54      496.70     11.98 o 
  -1   0   6     3245.79     3342.77     30.94 o 
   0   0   6     1550.22     1610.42     22.79 o 
   1   0   6      132.16      153.87      7.38 o 
   2   0   6      543.75      508.35     14.11 o 
   3   0   6      526.28      429.51     13.92 o 
   4   0   6       72.11       81.63      6.99 o 
   5   0   6      111.87      100.34      8.22 o 
   6   0   6      411.55      427.95     16.05 o 
   7   0   6       74.52       86.68      7.70 o 
   8   0   6       14.71       13.72      4.47 o 
   9   0   6       82.95       86.48      9.65 o 
  10   0   6       16.80       22.92      5.76 o 
 -14   1   6       16.29       23.24      5.70 o 
 -13   1   6        3.85        7.44      3.43 o 
 -12   1   6       72.39       69.39      8.22 o 
 -11   1   6      204.92      201.19     11.46 o 
 -10   1   6      142.48      132.77      9.26 o 
  -9   1   6       10.97        9.71      3.37 o 
  -8   1   6       32.03       26.41      4.14 o 
  -7   1   6       11.85        8.35      2.59 o 
  -6   1   6       28.79       31.72      4.27 o 
  -5   1   6      252.13      229.09      8.93 o 
  -4   1   6      193.28      208.38      8.16 o 
  -3   1   6     1226.69     1372.28     20.07 o 
  -2   1   6      309.26      295.12      9.39 o 
  -1   1   6       47.88       39.03      3.63 o 
   0   1   6        0.04        3.32      1.44 o 
   1   1   6      179.22      194.01      8.54 o 
   2   1   6      257.75      237.18     10.16 o 
   3   1   6       45.38       40.46      4.27 o 
   4   1   6      186.92      195.69     10.16 o 
   5   1   6      131.21      141.12      8.54 o 
   6   1   6        2.00        1.94      2.27 o 
   7   1   6       60.94       66.29      7.38 o 
   8   1   6        6.54        8.67      4.40 o 
   9   1   6        0.50       -2.59      4.53 o 
  10   1   6        8.15       12.62      5.96 o 
 -14   2   6        3.43       -4.98      4.98 o 
 -13   2   6        1.36       -4.47      4.92 o 
 -12   2   6        0.66        4.66      3.30 o 
 -11   2   6        7.06        8.54      3.11 o 
 -10   2   6       56.22       62.66      6.47 o 
  -9   2   6       22.36       22.14      4.79 o 
  -8   2   6       98.97       85.90      7.19 o 
  -7   2   6      135.83      120.99      7.77 o 
  -6   2   6      785.29      801.40     17.74 o 
  -5   2   6      136.66      143.58      7.57 o 
  -4   2   6      573.85      577.55     13.98 o 
  -3   2   6      362.39      332.99     10.49 o 
  -2   2   6      156.21      178.34      7.96 o 
  -1   2   6        4.19        5.11      1.62 o 
   0   2   6      137.59      109.95      8.22 o 
   1   2   6       33.21       32.24      4.21 o 
   2   2   6       69.46       65.19      5.76 o 
   3   2   6       16.77       25.96      4.01 o 
   4   2   6      164.07      152.58      9.00 o 
   5   2   6       29.03       48.23      5.76 o 
   6   2   6      237.40      221.52     13.01 o 
   7   2   6        3.56        6.02      4.01 o 
   8   2   6        1.47       -0.58      4.14 o 
   9   2   6        9.01        3.95      4.60 o 
  10   2   6        7.25       12.30      5.57 o 
 -14   3   6       31.14       32.43      7.77 o 
 -13   3   6       76.85       73.02      9.19 o 
 -12   3   6      104.79       94.77     10.36 o 
 -11   3   6      112.41      124.94      9.71 o 
 -10   3   6        1.71        4.66      3.24 o 
  -9   3   6       91.38       98.20      7.70 o 
  -8   3   6      272.15      255.11     11.98 o 
  -7   3   6        1.22        5.31      1.81 o 
  -6   3   6      370.75      372.93     12.75 o 
  -5   3   6      593.90      571.21     15.28 o 
  -4   3   6      200.38      187.01      8.74 o 
  -3   3   6        5.86        5.44      1.81 o 
  -2   3   6      496.30      498.32     13.79 o 
  -1   3   6      114.75      114.71      6.80 o 
   0   3   6        8.10        3.95      1.94 o 
   1   3   6      255.09      240.36     10.55 o 
   2   3   6      589.74      560.66     16.70 o 
   3   3   6      469.77      424.33     15.28 o 
   4   3   6      765.69      787.55     21.69 o 
   5   3   6       72.02       73.67      7.70 o 
   6   3   6        0.47        0.00      3.17 o 
   7   3   6       40.88       33.21      6.28 o 
   8   3   6       54.83       66.09      7.83 o 
   9   3   6        1.82        6.93      4.40 o 
 -13   4   6        3.95        6.47      3.75 o 
 -12   4   6        7.23        3.37      4.86 o 
 -11   4   6        0.48        4.34      4.01 o 
 -10   4   6        2.70       -3.43      3.43 o 
  -9   4   6       25.41       29.07      5.50 o 
  -8   4   6        0.03       -3.37      3.37 o 
  -7   4   6       24.63       21.23      4.47 o 
  -6   4   6       77.96       84.09      6.93 o 
  -5   4   6       24.99       29.13      4.73 o 
  -4   4   6      211.68      201.90     10.10 o 
  -3   4   6       61.03       53.08      6.15 o 
  -2   4   6        4.44        6.28      2.98 o 
  -1   4   6      153.10      153.81      8.93 o 
   0   4   6        3.96       -1.23      5.24 o 
   1   4   6      308.90      271.95     12.30 o 
   2   4   6      112.48      122.35      8.87 o 
   3   4   6        4.43        1.88      4.27 o 
   4   4   6        3.14       -1.04      3.63 o 
   5   4   6        0.15       -2.14      3.82 o 
   6   4   6       93.47       98.52     10.03 o 
   7   4   6       30.33       37.22      7.25 o 
   8   4   6        2.07        9.58      4.21 o 
   9   4   6       15.64       17.80      7.25 o 
 -12   5   6       33.12       32.76      7.25 o 
 -11   5   6        2.46        0.00      4.40 o 
 -10   5   6        0.00       -1.88      3.30 o 
  -9   5   6        5.37        8.29      3.95 o 
  -8   5   6       56.92       58.84      6.73 o 
  -7   5   6       58.95       48.29      6.99 o 
  -6   5   6       29.89       28.55      5.44 o 
  -5   5   6      103.55       82.28      8.61 o 
  -4   5   6       45.65       36.90      5.37 o 
  -3   5   6       33.10       28.48      5.18 o 
  -2   5   6      221.15      201.45     10.55 o 
  -1   5   6       58.34       56.19      6.73 o 
   0   5   6        1.59       -0.51      2.41 o 
   1   5   6       33.74       32.11      5.70 o 
   2   5   6       16.72       13.72      4.60 o 
   3   5   6        4.46        8.03      3.82 o 
   4   5   6       12.20        8.48      4.47 o 
   5   5   6        4.18        4.86      3.69 o 
   6   5   6       17.25       21.30      5.83 o 
   7   5   6        1.40        3.43      4.73 o 
   8   5   6       21.77       26.02      7.25 o 
 -10   6   6       81.01       78.97      9.58 o 
  -9   6   6       42.24       44.60      7.51 o 
  -8   6   6       19.09       25.25      5.24 o 
  -7   6   6       53.88       57.09      7.77 o 
  -6   6   6       23.04       30.55      6.73 o 
  -5   6   6       28.32       25.63      5.44 o 
  -4   6   6      137.30      167.66     10.75 o 
  -3   6   6       91.82       92.31      9.06 o 
  -2   6   6       12.04       17.61      4.27 o 
  -1   6   6       74.00       88.17      8.29 o 
   0   6   6       78.87       75.30      5.65 o 
   1   6   6       11.88       22.01      4.01 o 
   2   6   6       16.81       21.62      5.37 o 
   3   6   6       44.35       54.89      7.31 o 
   4   6   6       10.92       10.88      6.21 o 
   5   6   6       17.05       20.97      7.25 o 
   6   6   6       26.46       28.03      7.19 o 
  -8   7   6        6.00        3.63      6.28 o 
  -7   7   6        2.45        4.14      4.79 o 
  -6   7   6        1.91        3.30      4.27 o 
  -5   7   6       11.81       17.48      6.21 o 
  -4   7   6        0.21        3.82      4.08 o 
  -3   7   6        8.39       12.49      4.66 o 
  -2   7   6       22.24       34.31      5.76 o 
  -1   7   6        8.70        5.63      5.18 o 
   0   7   6        6.08        7.91      3.82 o 
   1   7   6        8.88       13.72      4.92 o 
   2   7   6        2.24        0.65      4.40 o 
   3   7   6        8.07       11.20      4.40 o 
   4   7   6       16.60        4.40      6.21 o 
  -4   8   6        0.05        7.31      5.31 o 
  -3   8   6        0.87        0.71      4.79 o 
  -2   8   6        3.84       -0.71      4.66 o 
  -1   8   6        0.00        2.20      3.75 o 
   0   8   6        7.90        7.31      4.01 o 
 -14   1   7        2.38       13.27      4.27 o 
 -13   1   7       46.44       34.50      8.29 o 
 -12   1   7       67.71       80.53      7.83 o 
 -11   1   7        2.50       -1.10      4.47 o 
 -10   1   7       91.84       83.44      7.31 o 
  -9   1   7      669.23      627.91     18.58 o 
  -8   1   7       80.68       60.59      6.60 o 
  -7   1   7      279.66      271.30     11.98 o 
  -6   1   7      968.47      889.70     19.55 o 
  -5   1   7      463.84      460.06     13.66 o 
  -4   1   7      407.41      418.76     12.69 o 
  -3   1   7      259.21      218.99      9.06 o 
  -2   1   7        8.88       11.39      2.91 o 
  -1   1   7      229.01      212.84      9.39 o 
   0   1   7      498.23      488.12     10.10 o 
   1   1   7      110.08      107.72      7.38 o 
   2   1   7       26.08       24.79      4.27 o 
   3   1   7      184.40      157.43      9.32 o 
   4   1   7       50.64       49.26      6.21 o 
   5   1   7       26.85       27.84      5.57 o 
   6   1   7      257.12      277.32     13.92 o 
   7   1   7       47.92       50.75      7.25 o 
   8   1   7       17.54       22.98      5.44 o 
   9   1   7       34.69       37.03      7.64 o 
 -14   2   7       79.81      103.44     10.42 o 
 -13   2   7       62.44       71.79      7.96 o 
 -12   2   7       24.91       14.50      5.76 o 
 -11   2   7      157.34      121.96     10.55 o 
 -10   2   7       19.39       17.80      4.79 o 
  -9   2   7       88.97       84.02      7.19 o 
  -8   2   7      520.11      489.32     16.05 o 
  -7   2   7      299.03      266.05     11.65 o 
  -6   2   7       94.28       74.83      6.54 o 
  -5   2   7       54.09       40.78      4.92 o 
  -4   2   7      229.15      228.77      9.90 o 
  -3   2   7      102.15       90.24      6.41 o 
  -2   2   7      110.68      111.02      7.06 o 
  -1   2   7      616.03      602.67     15.54 o 
   0   2   7        5.22        0.71      2.06 o 
   1   2   7      370.55      363.48     12.88 o 
   2   2   7      239.02      212.07     10.62 o 
   3   2   7       90.71       81.24      7.31 o 
   4   2   7      239.52      200.03     11.52 o 
   5   2   7        7.05       11.20      4.60 o 
   6   2   7        0.14       -2.78      3.63 o 
   7   2   7       37.34       30.23      6.67 o 
   8   2   7       56.86       66.55      8.03 o 
   9   2   7       14.61       17.22      7.25 o 
 -13   3   7       34.33       34.63      7.25 o 
 -12   3   7        0.66        5.76      4.27 o 
 -11   3   7        8.88        4.73      5.05 o 
 -10   3   7        6.89        7.06      4.27 o 
  -9   3   7        0.03        1.04      2.27 o 
  -8   3   7       17.97       24.02      4.40 o 
  -7   3   7        0.09        0.00      2.85 o 
  -6   3   7       56.77       53.02      5.44 o 
  -5   3   7       60.53       50.30      5.57 o 
  -4   3   7       52.91       54.57      5.50 o 
  -3   3   7       35.95       29.32      4.27 o 
  -2   3   7        4.95        4.92      2.98 o 
  -1   3   7        0.38        3.50      2.01 o 
   0   3   7      329.01      314.62     20.46 o 
   1   3   7      216.87      196.47     10.49 o 
   2   3   7      169.10      157.30      9.71 o 
   3   3   7        9.86        8.48      4.01 o 
   4   3   7       17.74       14.18      5.50 o 
   5   3   7       32.32       26.67      5.70 o 
   6   3   7       26.80       21.82      5.63 o 
   7   3   7        2.99        0.00      4.73 o 
   8   3   7        0.08        0.71      3.88 o 
 -13   4   7        3.06       -5.83      5.83 o 
 -12   4   7       12.87       13.01      6.08 o 
 -11   4   7      175.87      164.23     11.98 o 
 -10   4   7       37.26       46.80      6.67 o 
  -9   4   7        3.26        2.20      2.91 o 
  -8   4   7      144.97      155.94      9.84 o 
  -7   4   7      178.43      169.99     10.42 o 
  -6   4   7       16.92       14.50      4.01 o 
  -5   4   7      154.30      160.93      9.32 o 
  -4   4   7       16.28       18.84      4.60 o 
  -3   4   7       74.66       67.97      6.60 o 
  -2   4   7      847.57      823.28     20.39 o 
  -1   4   7      233.82      238.02     11.33 o 
   0   4   7       88.23       82.97      5.14 o 
   1   4   7       23.15       20.65      4.34 o 
   2   4   7      275.01      250.00     13.14 o 
   3   4   7      235.03      240.03     12.82 o 
   4   4   7       30.91       31.07      5.63 o 
   5   4   7       65.02       63.50      7.25 o 
   6   4   7        0.07       -3.82      4.66 o 
   7   4   7        9.71        3.43      6.28 o 
   8   4   7       14.62       20.00      8.42 o 
 -11   5   7        0.63        1.42      4.27 o 
 -10   5   7       48.10       56.25      7.38 o 
  -9   5   7      170.73      181.51     12.23 o 
  -8   5   7       18.82       32.04      5.18 o 
  -7   5   7        0.06       -1.10      3.50 o 
  -6   5   7       10.12       11.72      4.66 o 
  -5   5   7       41.88       37.03      6.02 o 
  -4   5   7       55.79       82.99      7.06 o 
  -3   5   7       31.85       28.81      5.11 o 
  -2   5   7        0.95        4.47      3.37 o 
  -1   5   7       89.45       64.80      8.09 o 
   0   5   7      328.49      347.46     24.28 o 
   1   5   7      147.11      140.67     10.29 o 
   2   5   7        0.25        3.37      3.37 o 
   3   5   7       28.31       36.77      5.24 o 
   4   5   7        8.93       14.18      4.98 o 
   5   5   7        2.87        2.65      4.73 o 
   6   5   7       17.35       19.55      6.34 o 
 -10   6   7        9.23       10.94      6.28 o 
  -9   6   7       48.30       53.79      7.57 o 
  -8   6   7        0.49        9.19      4.08 o 
  -7   6   7       21.34       10.68      6.86 o 
  -6   6   7       34.47       45.57      6.21 o 
  -5   6   7       37.68       26.61      6.54 o 
  -4   6   7       61.69       37.67      6.80 o 
  -3   6   7        6.99       13.79      3.69 o 
  -2   6   7        7.50        4.60      3.56 o 
  -1   6   7       15.68       23.17      5.63 o 
   0   6   7        4.29        0.78      2.92 o 
   1   6   7        6.58       12.75      4.08 o 
   2   6   7        3.07        0.00      4.66 o 
   3   6   7        0.06        8.54      3.69 o 
   4   6   7        1.28        3.43      3.30 o 
   5   6   7        8.21        2.20      5.50 o 
  -8   7   7        6.25        5.96      6.67 o 
  -7   7   7       70.12       78.13      9.97 o 
  -6   7   7       79.76       99.37      9.77 o 
  -5   7   7        0.00       -4.73      4.92 o 
  -4   7   7       29.48       30.68      6.02 o 
  -3   7   7       15.64       20.52      5.63 o 
  -2   7   7       33.12       33.08      6.54 o 
  -1   7   7        3.64       -4.01      4.92 o 
   0   7   7       32.33       27.70      7.41 o 
   1   7   7       16.96       15.34      6.08 o 
   2   7   7       13.62        6.47      4.79 o 
   3   7   7       12.68       14.89      5.57 o 
 -14   0   8        0.06        0.71      4.66 o 
 -13   0   8      160.23      155.81     12.82 o 
 -12   0   8      702.59      704.88     23.63 o 
 -11   0   8       54.91       60.40      7.44 o 
 -10   0   8      240.36      242.82     12.43 o 
  -9   0   8      584.05      515.47     18.13 o 
  -8   0   8      488.13      473.59     15.99 o 
  -7   0   8       18.73       14.44      3.88 o 
  -6   0   8      504.38      446.92     14.44 o 
  -5   0   8      470.08      365.74     13.21 o 
  -4   0   8       96.85      103.51      7.12 o 
  -3   0   8      434.46      448.67     13.53 o 
  -2   0   8       61.06       47.84      5.57 o 
  -1   0   8        4.47        0.39      3.17 o 
   0   0   8      414.94      406.43     28.94 o 
   1   0   8      418.08      402.38     14.31 o 
   2   0   8       18.30       13.79      3.88 o 
   3   0   8      311.02      277.97     13.40 o 
   4   0   8      149.73      145.39     10.42 o 
   5   0   8        0.08        3.24      2.98 o 
   6   0   8        0.59        5.89      3.43 o 
   7   0   8        0.42        3.17      3.43 o 
   8   0   8        1.89        3.50      3.75 o 
 -14   1   8       36.77       51.07      7.25 o 
 -13   1   8        0.10        5.31      3.75 o 
 -12   1   8       33.02       37.74      6.21 o 
 -11   1   8      126.82      115.61     10.23 o 
 -10   1   8      343.91      335.90     15.54 o 
  -9   1   8      154.77      147.07     10.23 o 
  -8   1   8      112.29       99.43      7.90 o 
  -7   1   8      143.10      138.72      9.45 o 
  -6   1   8       67.17       51.79      5.57 o 
  -5   1   8       13.28       18.38      3.63 o 
  -4   1   8      125.21      118.33      7.38 o 
  -3   1   8        8.40        5.50      3.17 o 
  -2   1   8      104.52      114.00      6.99 o 
  -1   1   8      155.12      157.11      8.67 o 
   0   1   8        3.49        3.38      1.84 o 
   1   1   8       79.98       66.61      6.21 o 
   2   1   8      120.74      129.21      9.06 o 
   3   1   8      106.03      101.24      8.48 o 
   4   1   8       32.57       31.91      5.63 o 
   5   1   8        0.07        1.62      2.85 o 
   6   1   8        9.45        5.37      5.18 o 
   7   1   8        7.03        8.42      5.31 o 
   8   1   8        2.79       13.34      3.04 o 
 -14   2   8       22.19       14.05      7.51 o 
 -13   2   8        0.57        4.08      3.75 o 
 -12   2   8        6.79       10.68      5.05 o 
 -11   2   8        0.21        6.99      4.27 o 
 -10   2   8        0.19        1.10      3.04 o 
  -9   2   8       39.96       53.73      6.34 o 
  -8   2   8       30.90       24.40      5.11 o 
  -7   2   8      594.51      595.03     18.06 o 
  -6   2   8      306.07      272.27     12.04 o 
  -5   2   8      167.09      165.20      9.06 o 
  -4   2   8       27.11       23.30      4.98 o 
  -3   2   8      509.43      508.48     15.21 o 
  -2   2   8       44.55       47.97      5.31 o 
  -1   2   8        9.35       16.05      3.50 o 
   0   2   8       72.00       80.90      4.64 o 
   1   2   8        2.76        2.59      3.04 o 
   2   2   8       30.35       32.30      5.11 o 
   3   2   8      169.96      167.92     10.68 o 
   4   2   8        2.94        5.31      3.82 o 
   5   2   8        4.36        5.11      4.27 o 
   6   2   8       42.67       35.73      7.31 o 
   7   2   8       38.03       25.31      7.51 o 
   8   2   8        0.24        0.00      4.66 o 
 -13   3   8       36.24       53.66      7.96 o 
 -12   3   8        3.58        2.65      5.31 o 
 -11   3   8       62.13       72.11      7.77 o 
 -10   3   8       15.43       18.97      4.53 o 
  -9   3   8       24.79       15.02      5.05 o 
  -8   3   8      175.77      167.66     10.42 o 
  -7   3   8      265.00      266.44     13.01 o 
  -6   3   8        0.59        0.45      3.56 o 
  -5   3   8      639.55      632.90     18.32 o 
  -4   3   8     1058.31     1080.47     23.50 o 
  -3   3   8      763.93      770.26     19.94 o 
  -2   3   8       10.35       16.31      3.82 o 
  -1   3   8      600.84      609.79     18.19 o 
   0   3   8        4.46        0.26      7.25 o 
   1   3   8      176.70      184.75     10.49 o 
   2   3   8        0.08       -0.52      3.43 o 
   3   3   8        1.54        1.62      4.01 o 
   4   3   8       35.14       40.01      6.28 o 
   5   3   8       85.54      101.50      9.13 o 
   6   3   8       20.73       16.90      5.11 o 
   7   3   8        0.17        4.92      3.88 o 
 -12   4   8       30.26       33.40      6.73 o 
 -11   4   8       41.98       43.82      7.77 o 
 -10   4   8        4.68        6.86      4.79 o 
  -9   4   8       32.11       36.90      6.34 o 
  -8   4   8       19.53       17.15      5.44 o 
  -7   4   8       93.07       97.10      8.74 o 
  -6   4   8      305.13      292.98     14.11 o 
  -5   4   8      304.16      326.00     13.98 o 
  -4   4   8        1.00        6.28      3.56 o 
  -3   4   8       18.44       24.86      4.92 o 
  -2   4   8       38.48       46.09      6.08 o 
  -1   4   8      397.33      416.56     15.41 o 
   0   4   8       77.33       73.14      6.15 o 
   1   4   8       42.51       47.00      6.28 o 
   2   4   8       13.19        3.30      5.50 o 
   3   4   8       43.74       44.41      7.19 o 
   4   4   8       37.48       42.79      7.12 o 
   5   4   8        0.03        1.94      3.75 o 
   6   4   8       15.72       18.84      6.47 o 
 -11   5   8       14.16        7.25      5.50 o 
 -10   5   8       15.98       24.60      6.02 o 
  -9   5   8        1.96        3.24      4.14 o 
  -8   5   8       22.62       18.45      6.02 o 
  -7   5   8       23.39       28.87      5.44 o 
  -6   5   8       19.63       10.23      4.21 o 
  -5   5   8       89.79       92.05      8.67 o 
  -4   5   8       43.21       53.99      6.60 o 
  -3   5   8      156.80      133.16     10.75 o 
  -2   5   8       27.39       19.03      5.63 o 
  -1   5   8       30.12       21.49      5.63 o 
   0   5   8        3.45       -1.72      3.45 o 
   1   5   8       25.49       34.50      6.21 o 
   2   5   8       63.98       64.54      8.09 o 
   3   5   8       16.34       11.46      6.08 o 
   4   5   8        1.90       12.11      4.34 o 
   5   5   8       23.82       35.67      6.15 o 
  -9   6   8       28.65       28.09      7.38 o 
  -8   6   8        8.43       -0.71      6.08 o 
  -7   6   8        3.27       11.26      4.27 o 
  -6   6   8       12.16        6.47      5.63 o 
  -5   6   8       62.15       63.57      7.19 o 
  -4   6   8        0.02       -4.92      4.92 o 
  -3   6   8      101.84       88.81      8.93 o 
  -2   6   8       45.59       46.35      7.64 o 
  -1   6   8        7.47        6.28      5.44 o 
   0   6   8       63.43       68.51     14.24 o 
   1   6   8       50.43       68.55      8.74 o 
   2   6   8        1.17       -6.08      6.08 o 
   3   6   8       43.70       50.56      8.87 o 
  -6   7   8       15.69       13.92      6.47 o 
  -5   7   8        0.07       -2.85      4.79 o 
  -4   7   8       47.57       58.71      7.70 o 
  -3   7   8       23.08       24.66      6.41 o 
  -2   7   8        0.12       -2.85      4.66 o 
  -1   7   8       13.35       14.24      5.31 o 
   0   7   8        3.35       -1.47     10.20 o 
 -13   1   9        7.30        1.36      4.92 o 
 -12   1   9       90.57       78.20      9.45 o 
 -11   1   9       29.73       30.36      5.89 o 
 -10   1   9       74.75       85.45      8.48 o 
  -9   1   9      283.29      264.05     13.72 o 
  -8   1   9      249.20      269.36     12.36 o 
  -7   1   9      104.72      104.16      7.70 o 
  -6   1   9      260.11      224.69     11.33 o 
  -5   1   9       10.75        6.08      3.56 o 
  -4   1   9        2.83        5.50      2.98 o 
  -3   1   9      185.46      168.37      9.19 o 
  -2   1   9      673.10      611.67     17.48 o 
  -1   1   9      173.15      154.78      9.52 o 
   0   1   9       77.68       80.52      5.92 o 
   1   1   9      125.45      124.48      8.67 o 
   2   1   9       34.88       36.64      4.47 o 
   3   1   9        2.62        4.79      3.56 o 
   4   1   9       25.92       26.28      5.37 o 
   5   1   9        0.25        0.58      4.01 o 
   6   1   9        5.49        1.29      4.66 o 
   7   1   9       10.13       16.44      5.50 o 
 -13   2   9        9.51       14.95      5.11 o 
 -12   2   9        0.65        1.29      3.37 o 
 -11   2   9       65.88       65.32      7.64 o 
 -10   2   9       71.24       85.19      8.09 o 
  -9   2   9       11.24       12.43      4.34 o 
  -8   2   9       27.10       21.94      5.89 o 
  -7   2   9      330.14      311.76     13.92 o 
  -6   2   9      275.18      263.14     12.17 o 
  -5   2   9      109.87      106.23      7.90 o 
  -4   2   9     1331.51     1232.33     25.57 o 
  -3   2   9      162.83      164.10     10.49 o 
  -2   2   9      137.13      133.74      9.45 o 
  -1   2   9      207.93      188.96     11.07 o 
   0   2   9      272.40      249.78     17.77 o 
   1   2   9       92.00      104.29      8.42 o 
   2   2   9        0.21        2.59      2.85 o 
   3   2   9       38.75       53.86      6.54 o 
   4   2   9        0.80        0.58      3.88 o 
   5   2   9       15.05       12.04      4.47 o 
   6   2   9       22.64       17.02      6.28 o 
   7   2   9        9.09       12.49      5.63 o 
 -13   3   9       17.12       21.62      6.02 o 
 -12   3   9        6.09        0.71      5.18 o 
 -11   3   9        6.42       10.42      4.08 o 
 -10   3   9        0.03       -1.81      3.17 o 
  -9   3   9       16.14       22.46      5.18 o 
  -8   3   9        1.21       -3.30      4.21 o 
  -7   3   9       15.97       13.59      4.47 o 
  -6   3   9       35.89       29.19      5.89 o 
  -5   3   9       22.11       31.85      4.47 o 
  -4   3   9        7.89       10.62      4.01 o 
  -3   3   9        3.63        4.79      3.50 o 
  -2   3   9      119.13      115.29      8.80 o 
  -1   3   9      547.14      530.17     18.13 o 
   0   3   9       15.61       14.66      2.95 o 
   1   3   9       67.37       63.83      6.99 o 
   2   3   9        0.11       -0.58      2.65 o 
   3   3   9        0.52        6.47      3.17 o 
   4   3   9        1.04        1.88      4.21 o 
   5   3   9        0.68       -4.01      4.66 o 
   6   3   9        5.20        4.27      4.27 o 
 -12   4   9        0.01       -5.63      5.63 o 
 -11   4   9       79.66       73.21      9.71 o 
 -10   4   9      210.12      187.40     13.53 o 
  -9   4   9       17.98       16.18      6.34 o 
  -8   4   9       11.36        5.96      4.73 o 
  -7   4   9       46.44       50.17      6.47 o 
  -6   4   9       59.13       45.77      6.34 o 
  -5   4   9       12.27        5.89      4.53 o 
  -4   4   9        7.51        5.83      4.86 o 
  -3   4   9       76.93       65.64      7.51 o 
  -2   4   9        2.10        3.17      4.73 o 
  -1   4   9       77.56       85.77      8.42 o 
   0   4   9      159.58      152.78      9.48 o 
   1   4   9       25.60       26.73      5.63 o 
   2   4   9       86.63       92.83      9.13 o 
   3   4   9       32.49       39.55      6.86 o 
   4   4   9        2.39        6.73      3.95 o 
   5   4   9        8.37        5.76      5.37 o 
 -10   5   9        0.06       -5.44      5.44 o 
  -9   5   9       83.46      106.68     10.36 o 
  -8   5   9      291.38      311.11     16.18 o 
  -7   5   9       47.44       60.59      8.35 o 
  -6   5   9        0.02       -0.58      4.21 o 
  -5   5   9       27.93       35.41      6.21 o 
  -4   5   9       55.71       55.74      7.06 o 
  -3   5   9       76.57       87.52      9.00 o 
  -2   5   9      179.35      220.81     12.75 o 
  -1   5   9        7.80        6.67      4.86 o 
   0   5   9       71.62       84.18      5.79 o 
   1   5   9      144.47      153.48     12.49 o 
   2   5   9       54.78       52.76      7.90 o 
   3   5   9        2.96       -0.71      4.79 o 
   4   5   9       24.99       19.87      7.31 o 
  -8   6   9        8.24       10.94      4.53 o 
  -7   6   9       28.72       34.57      7.38 o 
  -6   6   9       54.86       52.24      7.44 o 
  -5   6   9       13.22       19.55      4.66 o 
  -4   6   9        1.17        6.02      3.04 o 
  -3   6   9        1.02       -2.01      4.73 o 
  -2   6   9        7.37       10.03      5.31 o 
  -1   6   9       16.31       23.76      5.70 o 
   0   6   9       13.38       10.45      3.87 o 
   1   6   9        6.65       13.59      4.73 o 
   2   6   9        0.23       -5.24      5.24 o 
 -13   0  10        4.37        3.63      4.60 o 
 -12   0  10       19.42       30.23      6.28 o 
 -11   0  10       42.58       51.59      7.51 o 
 -10   0  10       54.49       57.87      6.34 o 
  -9   0  10      110.06       98.78      9.13 o 
  -8   0  10       73.21       66.80      6.99 o 
  -7   0  10      143.80      130.63      9.77 o 
  -6   0  10       12.61       18.71      3.69 o 
  -5   0  10      320.63      324.38     14.37 o 
  -4   0  10      204.66      194.85     11.39 o 
  -3   0  10        5.16        7.12      2.98 o 
  -2   0  10       85.28       75.16      7.44 o 
  -1   0  10        0.46        0.97      3.30 o 
   0   0  10      358.87      303.86     10.18 o 
   1   0  10      417.53      405.75     16.77 o 
   2   0  10      103.34      116.91      9.97 o 
   3   0  10       53.12       39.94      8.29 o 
   4   0  10       29.03       34.89      6.47 o 
   5   0  10      132.88      119.37     10.68 o 
   6   0  10       36.55       58.20      8.42 o 
 -13   1  10        2.51        0.71      4.01 o 
 -12   1  10        1.95        2.07      4.53 o 
 -11   1  10        5.22        5.70      4.53 o 
 -10   1  10       38.85       44.21      6.73 o 
  -9   1  10       68.91       81.95      8.22 o 
  -8   1  10        7.22       12.88      4.14 o 
  -7   1  10      302.52      291.62     14.11 o 
  -6   1  10       64.71       62.86      6.93 o 
  -5   1  10        7.94        3.43      4.01 o 
  -4   1  10       17.38       13.53      4.53 o 
  -3   1  10        0.24       -2.91      2.91 o 
  -2   1  10       20.54       13.66      5.05 o 
  -1   1  10       42.86       48.55      6.28 o 
   0   1  10       82.70       81.91      8.77 o 
   1   1  10       14.55       15.15      4.92 o 
   2   1  10      134.78      125.84     10.36 o 
   3   1  10      244.63      229.09     13.72 o 
   4   1  10       44.58       44.92      7.64 o 
   5   1  10        2.89        4.79      4.79 o 
   6   1  10        0.33        0.71      4.79 o 
 -12   2  10        6.12        5.57      5.50 o 
 -11   2  10        4.92        8.54      4.01 o 
 -10   2  10        1.89        0.00      4.27 o 
  -9   2  10        2.15        9.39      3.11 o 
  -8   2  10        0.58        5.57      2.98 o 
  -7   2  10       23.85       29.45      5.11 o 
  -6   2  10      194.55      189.15     11.46 o 
  -5   2  10       12.92       12.69      4.34 o 
  -4   2  10        3.17        2.52      2.40 o 
  -3   2  10       15.81       18.13      5.11 o 
  -2   2  10       51.30       37.22      5.89 o 
  -1   2  10      113.98      114.13      9.52 o 
   0   2  10       32.11       26.03      4.22 o 
   1   2  10        7.27        1.68      4.47 o 
   2   2  10        2.21        1.75      3.37 o 
   3   2  10        0.65        9.39      3.88 o 
   4   2  10        1.01       -3.30      4.66 o 
   5   2  10        8.92       19.10      4.73 o 
 -12   3  10       37.91       62.99      8.09 o 
 -11   3  10       33.89       31.72      7.12 o 
 -10   3  10       11.70        1.29      5.11 o 
  -9   3  10       12.06       11.13      4.53 o 
  -8   3  10       44.49       47.38      6.54 o 
  -7   3  10      180.59      191.16     11.65 o 
  -6   3  10      138.66      137.43     10.10 o 
  -5   3  10        2.50        7.64      2.40 o 
  -4   3  10      458.78      449.25     17.41 o 
  -3   3  10      231.83      257.83     13.66 o 
  -2   3  10        6.24        9.77      4.21 o 
  -1   3  10        2.05        6.67      3.82 o 
   0   3  10      137.05      150.37      8.67 o 
   1   3  10       39.91       30.42      6.80 o 
   2   3  10        1.84       -4.47      4.47 o 
   3   3  10       23.13       13.79      6.73 o 
   4   3  10       32.39       43.18      7.51 o 
   5   3  10        2.15       -2.98      5.24 o 
 -11   4  10       25.01       39.75      7.64 o 
 -10   4  10        1.88       10.49      4.40 o 
  -9   4  10        0.86        4.01      4.34 o 
  -8   4  10        0.73        5.76      4.27 o 
  -7   4  10        8.28        1.23      4.86 o 
  -6   4  10       41.46       39.16      7.06 o 
  -5   4  10      111.26      113.54     10.36 o 
  -4   4  10      240.06      254.92     12.88 o 
  -3   4  10       10.46        9.97      5.31 o 
  -2   4  10      302.96      306.71     16.05 o 
  -1   4  10       77.18       70.56      9.32 o 
   0   4  10        2.25       -3.40      3.40 o 
   1   4  10       74.26       61.24      8.61 o 
   2   4  10       49.71       56.45      8.09 o 
   3   4  10        0.32        5.63      3.63 o 
   4   4  10       18.48       13.40      6.54 o 
  -9   5  10        4.09        8.74      5.05 o 
  -8   5  10       11.55       12.62      5.44 o 
  -7   5  10        4.42        6.80      4.92 o 
  -6   5  10        0.03       -0.65      4.86 o 
  -5   5  10      107.21      112.18     10.42 o 
  -4   5  10        7.22        4.53      5.31 o 
  -3   5  10        7.72       12.30      4.27 o 
  -2   5  10        3.98        4.60      4.27 o 
  -1   5  10        0.08        4.66      4.01 o 
   0   5  10        5.80        8.21      3.43 o 
   1   5  10        1.02       -0.71      3.82 o 
   2   5  10        2.05       -2.20      5.24 o 
  -6   6  10       21.45       16.18      6.15 o 
  -5   6  10       74.27       92.18     10.36 o 
  -4   6  10       30.66       26.67      6.67 o 
  -3   6  10        1.46        7.19      3.82 o 
  -2   6  10       15.08       19.61      6.54 o 
  -1   6  10       19.30       25.83      6.93 o 
 -12   1  11        0.17        4.34      3.56 o 
 -11   1  11       53.21       46.41      8.22 o 
 -10   1  11       48.12       48.49      7.51 o 
  -9   1  11       15.08       16.64      3.82 o 
  -8   1  11       14.91       14.18      5.05 o 
  -7   1  11       82.36       71.40      7.90 o 
  -6   1  11       32.23       38.97      5.57 o 
  -5   1  11      125.70      112.90      9.26 o 
  -4   1  11       86.24       81.69      8.54 o 
  -3   1  11       12.83        7.12      4.47 o 
  -2   1  11       65.14       81.05      7.96 o 
  -1   1  11      116.66      128.43     10.49 o 
   0   1  11       62.62       66.08      5.58 o 
   1   1  11       12.30       17.74      4.92 o 
   2   1  11       33.67       41.11      6.80 o 
   3   1  11        5.44        6.08      5.37 o 
   4   1  11        5.06        3.56      4.92 o 
 -12   2  11       74.14       80.27      8.93 o 
 -11   2  11       62.85       81.50      8.67 o 
 -10   2  11       10.09       11.98      4.92 o 
  -9   2  11      168.63      154.65     11.59 o 
  -8   2  11       51.58       53.21      7.12 o 
  -7   2  11       26.54       32.56      6.02 o 
  -6   2  11        0.69       -2.91      4.01 o 
  -5   2  11       30.31       32.43      5.11 o 
  -4   2  11        5.47       10.16      4.40 o 
  -3   2  11      196.76      188.37     12.56 o 
  -2   2  11      138.82      115.03     10.10 o 
  -1   2  11        7.34       10.62      4.34 o 
   0   2  11       79.86       86.87      6.09 o 
   1   2  11       43.55       43.05      6.67 o 
   2   2  11        0.02       -3.95      4.27 o 
   3   2  11       37.75       39.75      6.47 o 
   4   2  11       44.44       59.75      8.54 o 
 -11   3  11        0.00       -0.71      4.73 o 
 -10   3  11        6.60        6.99      3.69 o 
  -9   3  11       29.17       24.15      6.99 o 
  -8   3  11       16.10       20.65      4.86 o 
  -7   3  11        0.05        1.88      4.21 o 
  -6   3  11        0.25       -2.46      4.08 o 
  -5   3  11       11.92       13.27      4.86 o 
  -4   3  11        6.43        9.00      3.75 o 
  -3   3  11       40.49       30.10      6.47 o 
  -2   3  11       56.89       66.42      8.22 o 
  -1   3  11        1.25        0.00      4.60 o 
   0   3  11        0.32        0.74      3.04 o 
   1   3  11       14.63        9.32      5.76 o 
   2   3  11        1.35        0.71      5.44 o 
   3   3  11       19.12       34.37      6.15 o 
  -9   4  11       70.53       81.76      9.45 o 
  -8   4  11       13.52       17.28      5.89 o 
  -7   4  11       18.87       20.84      5.50 o 
  -6   4  11       34.11       41.49      6.15 o 
  -5   4  11       65.41       59.17      7.64 o 
  -4   4  11        0.57       -5.70      5.70 o 
  -3   4  11       89.25       86.29      9.45 o 
  -2   4  11       33.24       34.76      5.96 o 
  -1   4  11        0.97       10.03      3.50 o 
   0   4  11       29.98       33.86      4.59 o 
   1   4  11       28.17       17.87      6.60 o 
   2   4  11        2.39       -0.78      5.70 o 
  -7   5  11      147.06      150.18     13.08 o 
  -6   5  11        0.00        9.32      5.31 o 
  -5   5  11       89.35       80.27      9.84 o 
  -4   5  11       48.85       51.59      8.16 o 
  -3   5  11        0.12        0.00      4.60 o 
  -2   5  11       52.69       65.90      9.52 o 
  -1   5  11       22.51       15.34      6.54 o 
 -11   0  12       10.97       14.57      5.44 o 
 -10   0  12      284.67      326.52     16.51 o 
  -9   0  12       87.17      100.66     10.23 o 
  -8   0  12      192.00      184.68     13.21 o 
  -7   0  12      400.83      428.73     17.80 o 
  -6   0  12      217.69      217.89     12.88 o 
  -5   0  12        3.62        5.44      4.34 o 
  -4   0  12       83.18       86.03      9.00 o 
  -3   0  12       49.34       58.58      6.99 o 
  -2   0  12        4.99        3.11      4.27 o 
  -1   0  12        3.25       14.63      5.11 o 
   0   0  12       43.54       48.07      4.75 o 
   1   0  12        5.37       11.59      5.50 o 
   2   0  12       73.89       76.97      8.54 o 
 -11   1  12        5.79        5.18      5.44 o 
 -10   1  12       21.64       18.90      6.34 o 
  -9   1  12        2.94        8.09      5.44 o 
  -8   1  12       29.81       27.32      7.31 o 
  -7   1  12       45.49       43.63      6.47 o 
  -6   1  12       36.12       34.76      6.99 o 
  -5   1  12      128.31      125.19     10.10 o 
  -4   1  12      101.32       88.17      8.48 o 
  -3   1  12        1.21        1.88      4.14 o 
  -2   1  12       27.45       21.30      5.24 o 
  -1   1  12        4.86        2.59      4.66 o 
   0   1  12       23.83       26.65      7.93 o 
   1   1  12        3.02       -2.07      5.70 o 
   2   1  12        0.78        3.63      3.88 o 
 -10   2  12       12.86       20.20      5.18 o 
  -9   2  12        0.45        6.21      4.66 o 
  -8   2  12        0.28       -0.65      3.24 o 
  -7   2  12       10.68       15.67      5.31 o 
  -6   2  12       33.30       42.27      5.44 o 
  -5   2  12        0.16       -2.52      4.73 o 
  -4   2  12       43.23       55.02      7.70 o 
  -3   2  12       32.91       31.85      6.86 o 
  -2   2  12        9.48       13.59      3.69 o 
  -1   2  12       87.12       96.58     10.03 o 
   0   2  12       32.24       26.59      4.73 o 
   1   2  12        0.51       -1.42      5.11 o 
   2   2  12        3.12        4.47      5.44 o 
  -9   3  12       67.39       82.08      9.58 o 
  -8   3  12       99.15      103.44      9.39 o 
  -7   3  12        5.75        4.14      5.05 o 
  -6   3  12       66.93       77.55      8.93 o 
  -5   3  12      101.56      104.80     10.88 o 
  -4   3  12       15.30       17.35      5.24 o 
  -3   3  12       42.23       60.98      7.19 o 
  -2   3  12       49.16       53.02      7.25 o 
  -1   3  12        5.24        2.78      5.57 o 
   0   3  12       25.26       28.65      4.96 o 
   1   3  12      133.11      152.25     13.40 o 
  -7   4  12      100.36      118.01     11.33 o 
  -6   4  12       10.39       15.86      6.02 o 
  -5   4  12        6.46        9.97      4.01 o 
  -4   4  12        0.05       -3.56      4.66 o 
  -3   4  12        1.50        1.42      5.89 o 
  -2   4  12       10.18       17.41      4.73 o 
  -1   4  12       29.50       21.49      6.99 o 
  -9   1  13      149.59      153.81     12.30 o 
  -8   1  13        8.34        8.61      5.24 o 
  -7   1  13      108.19      114.77     10.36 o 
  -6   1  13       74.79       82.08      9.06 o 
  -5   1  13        1.27        6.15      3.95 o 
  -4   1  13      126.07      137.82     12.36 o 
  -3   1  13      213.38      212.39     14.11 o 
  -2   1  13       17.78       19.68      5.63 o 
  -1   1  13       14.59        6.47      6.73 o 
   0   1  13       44.33       42.36      5.77 o 
  -8   2  13       99.89      110.24     10.94 o 
  -7   2  13       80.54       67.65      9.13 o 
  -6   2  13       62.79       64.54      9.71 o 
  -5   2  13      223.10      244.56     14.31 o 
  -4   2  13       57.46       61.37      8.87 o 
  -3   2  13        0.34       -1.42      5.11 o 
  -2   2  13      100.89      120.02     10.29 o 
  -1   2  13       80.69       65.06     11.13 o 
  -6   3  13        1.11        8.16      3.04 o 
  -5   3  13        3.84       -2.98      4.53 o 
  -4   3  13        0.06        2.98      3.50 o 
  -3   3  13        2.89       -5.70      5.70 o 
                                                 
